# Supplementary material for: An Image-Based Identification of Aggressive Breast Cancer Circulating Tumor Cell Subtypes
Source: Cancers (Basel). 2023 May 9;15(10):2669. doi: 10.3390/cancers15102669 (PMC10216536; doi:10.3390/cancers15102669)
Supplement: Supplementary file 1 [file cancers-15-02669-s001.zip]

Archive with 12 entries (12 files):
- cancers-2354917-supplementary.pdf
- Suppl_Table_S10_CellType_PanglaoDB_Augmented_2021_table_SLR_Vs_SSR_RightClusterOut_UpLog2_P0.0t.xls
- Suppl_Table_S11_SLR_Vs_SSR_UpLog2_P0.05_Survival_analyses2.xls
- Suppl_Table_S1_Signaling_Reactome_2016_Small_vs_Large_RightClusterOut_UpLog2_P0.05.xlsx
- Suppl_Table_S2_Signaling_Bioplanet_2019_Samll_VS_Large_RightClusterOut_UpLog2_P0.05.xlsx
- Suppl_Table_S3_Signaling_KEGG_Small_Vs_Large_RightClusterOut_UpLog2_P0.05.xlsx
- Suppl_Table_S4_Ontologies_GO_Biological_Process_2021_small_vs_large_RightClusterOut_UpLog2_P0.05.xls
- Suppl_Table_S5_Celltype_PanGlaoDB_Small_Vs_Large_RightClusrterOut_UpLog2_P0.05t.xlsx
- Suppl_Table_S6_Signaling_Reactome2016_SLR_Vs_SSR_RightClusterOut_LSSOut_UpLog2_P0.05.xlsx
- Suppl_Table_S7_Signaling_BioPlanet_SLR_Vs_SSR_RightClusterOut_LSSOut_UpLog2_P0.05.xlsx
- Suppl_Table_S8_Signaling_KEGG_human2021_SLR_vs_SSR_RightClusterOut_LSS)out_upLog2P0.05.xlsx
- Suppl_Table_S9_Ontologies_GO_SLR_Vs_SSR_RightClusterOut_LSSOut_UpLog2_P0.05.xlsx
