# Supplementary material for: An Image-Based Identification of Aggressive Breast Cancer Circulating Tumor Cell Subtypes
Source: Cancers (Basel). 2023 May 9;15(10):2669. doi: 10.3390/cancers15102669 (PMC10216536; doi:10.3390/cancers15102669)
Supplement: Supplementary file 1 [file cancers-15-02669-s001.zip › Suppl_Table_S10_CellType_PanglaoDB_Augmented_2021_table_SLR_Vs_SSR_RightClusterOut_UpLog2_P0.0t.xls]

## Sheet: PanglaoDB_Augmented_2021_table 
Term	Overlap	P-value	Adjusted P-value	Old P-value	Old Adjusted P-value	Odds Ratio	Combined Score	Genes
Pluripotent Stem Cells	5/112	8.15766e-05	0.00407883	0	0	12.512	117.788	HELLS;RFC3;RFC4;CHAF1A;MCM8
Epithelial Cells	4/218	0.0109158	0.267716	0	0	4.9114	22.1875	PRR15L;PRC1;KIF20B;TSPAN1
Mammary Epithelial Cells	3/134	0.016063	0.267716	0	0	5.96324	24.6356	TOX3;PRR15L;TSPAN1
Merkel Cells	2/111	0.0713868	0.441214	0	0	4.72108	12.462	TOX3;PRR15L
Clara Cells	2/113	0.0736273	0.441214	0	0	4.63554	12.0929	PRR15L;TSPAN1
Foveolar Cells	2/114	0.074756	0.441214	0	0	4.59392	11.9145	PRR15L;TSPAN1
Airway Goblet Cells	2/118	0.0793261	0.441214	0	0	4.43462	11.2382	PRR15L;TSPAN1
Goblet Cells	2/122	0.0839817	0.441214	0	0	4.28593	10.6169	PRR15L;TSPAN1
Ductal Cells	2/132	0.0959702	0.441214	0	0	3.95425	9.26764	PRR15L;TSPAN1
Cholangiocytes	2/134	0.0984242	0.441214	0	0	3.89394	9.02797	PRR15L;TSPAN1
Principal Cells	2/136	0.100896	0.441214	0	0	3.83543	8.7972	PRR15L;TSPAN1
Luminal Epithelial Cells	2/140	0.105891	0.441214	0	0	3.72351	8.36055	PRR15L;TSPAN1
Oxyphil Cells	1994-01-01	0.311269	0.49499	0	0	2.73339	3.19014	FGF13
Reticulocytes	1/103	0.335486	0.49499	0	0	2.49108	2.72069	CHAF1A
Trichocytes	1/103	0.335486	0.49499	0	0	2.49108	2.72069	TSPAN1
Trophoblast Progenitor Cells	1/103	0.335486	0.49499	0	0	2.49108	2.72069	MAP2K3
Adrenergic Neurons	1/106	0.343371	0.49499	0	0	2.41954	2.58635	TOX3
Ionocytes	1/107	0.345978	0.49499	0	0	2.39659	2.54369	TSPAN1
Epiblast Cells	1/109	0.351163	0.49499	0	0	2.35197	2.46135	TOX3
Gastric Chief Cells	1/109	0.351163	0.49499	0	0	2.35197	2.46135	PRR15L
Crypt Cells	1/110	0.35374	0.49499	0	0	2.33028	2.42161	TOX3
Parietal Cells	1/111	0.356306	0.49499	0	0	2.30897	2.38278	TOX3
Endothelial Cells (Blood Brain Barrier)	1/113	0.36141	0.49499	0	0	2.26751	2.30775	NCS1
Pancreatic Progenitor Cells	1/114	0.363947	0.49499	0	0	2.24733	2.27149	TOX3
Taste Receptor Cells	1/115	0.366473	0.49499	0	0	2.22751	2.23604	FGF13
Choroid Plexus Cells	1/117	0.371497	0.49499	0	0	2.18888	2.16746	TOX3
T Regulatory Cells	1/117	0.371497	0.49499	0	0	2.18888	2.16746	ITGAE
Transient Cells	1/120	0.37896	0.49499	0	0	2.13338	2.07007	TSPAN1
Chromaffin Cells	1/122	0.383886	0.49499	0	0	2.0979	2.00855	NCS1
Alveolar Macrophages	1/123	0.386334	0.49499	0	0	2.0806	1.97876	TNFAIP2
Acinar Cells	1/124	0.388773	0.49499	0	0	2.06358	1.94959	PRR15L
Sebocytes	1/124	0.388773	0.49499	0	0	2.06358	1.94959	TNFAIP2
Microfold Cells	1/126	0.393623	0.49499	0	0	2.03036	1.89303	TNFAIP2
Gamma (PP) Cells	1/128	0.398434	0.49499	0	0	1.99818	1.83876	TOX3
Pulmonary Alveolar Type I Cells	1/131	0.40558	0.49499	0	0	1.95178	1.76135	TSPAN1
Delta Cells	1/131	0.40558	0.49499	0	0	1.95178	1.76135	TOX3
Anterior Pituitary Gland Cells	1/133	0.410298	0.49499	0	0	1.92201	1.71226	JAM3
T Memory Cells	1/133	0.410298	0.49499	0	0	1.92201	1.71226	ITGAE
Pulmonary Alveolar Type II Cells	1/135	0.414978	0.49499	0	0	1.89313	1.66506	TNFAIP2
Alpha Cells	1/136	0.417305	0.49499	0	0	1.87901	1.64214	TOX3
Enteroendocrine Cells	1/139	0.42423	0.49499	0	0	1.83789	1.57595	TOX3
Basal Cells	1/141	0.428801	0.49499	0	0	1.81145	1.53386	TSPAN1
Trigeminal Neurons	1/144	0.435591	0.49499	0	0	1.77318	1.4736	FGF13
Osteoclasts	1/144	0.435591	0.49499	0	0	1.77318	1.4736	TNFAIP2
Neural Stem/Precursor Cells	1/152	0.453311	0.503679	0	0	1.67855	1.32803	TOX3
NK Cells	1/157	0.464105	0.504462	0	0	1.62434	1.24692	CHSY1
Dendritic Cells	1/199	0.546852	0.577127	0	0	1.27707	0.770807	ITGAE
Enterocytes	1/203	0.554041	0.577127	0	0	1.25152	0.739044	PRR15L
Olfactory Epithelial Cells	1/226	0.593245	0.605353	0	0	1.12228	0.585995	NCS1
Interneurons	1/305	0.703711	0.703711	0	0	0.827303	0.290704	INAFM1
