# Supplementary material for: An Image-Based Identification of Aggressive Breast Cancer Circulating Tumor Cell Subtypes
Source: Cancers (Basel). 2023 May 9;15(10):2669. doi: 10.3390/cancers15102669 (PMC10216536; doi:10.3390/cancers15102669)
Supplement: Supplementary file 1 [file cancers-15-02669-s001.zip › Suppl_Table_S11_SLR_Vs_SSR_UpLog2_P0.05_Survival_analyses2.xls]

## Sheet: Sheet2
	Upregulated genes	HR	p.value	Function_grouped	Prognosis	Function_GeneCard
53	SETDB1	0.5	2e-07	Transformation	good	transcription
76	ZC3HC1	0.5	2e-06	Transformation	good	cell cycle
6	ATAD2	0.59	5e-06	Transformation	good	cell cycle
39	MCRS1	0.6	2e-05	Transformation	good	DNA replicaion
71	TTC30A	0.6	0.002	Transformation	good	cell cycle
8	CAB39	0.6	0.0002	Transformation	good	DNA damage
61	SPRTN	0.6	4e-06	Transformation	good	DNA replicaion
77	ZDHHC3	0.6	0.0001	Transformation	good	cell cycle
70	TSPAN1	0.67	0.002	Transformation	good	cell cycle/migration
48	PRR15L	0.69	0.007	Unknown	good	Unknown
78	ZNF736	0.69	0.006	Transformation	good	transcription
17	ENOX2	0.7	0.009	Transformation	good	cell cycle
15	CPSF3	0.7	0.009	Transformation	good	cell cycle
64	TATDN1	0.7	0.003	Transformation	good	DNA replicaion
19	FAM102A	0.7	0.003	Transformation	good	cell cylce
22	FGF13	0.7	0.01	Transformation	good	cell cycle/migration
7	BMS1P20	0.7	0.005	Transformation	good	translation
73	UBXN11	0.7	0.0001	Transformation	good	cell motility
40	MDM2	0.7	0.005	Metabolism	good	metabolism
20	FBXO6	1.3	0.04	Transformation	poor	DNA damage
55	SLC35E3	1.4	0.04	Transformation	poor	DNA replicaion
12	CIAO1	1.4	0.01	Metabolism	poor	metabolism
30	JRKL	1.4	0.01	Metabolism	poor	Unknown
3	ALG9	1.4	0.007	Metabolism	poor	metabolism
31	KIF20B	1.5	0.001	Transformation	poor	cell cycle
34	MAGOH	1.5	0.001	Transformation	poor	transcription
50	RFC4	1.6	4e-05	Transformation	poor	DNA replicaion
14	COQ2	1.6	2e-05	Metabolism	poor	metabolism
63	SUMF2	1.6	0.0003	Metabolism	poor	metabolism
46	PRC1	1.6	0.0005	Transformation	poor	cell cycle
43	PANX1	1.6	0.0002	Metabolism	poor	metabolism
10	CHAF1A	1.6	0.001	Transformation	poor	DNA replication
49	RFC3	1.7	0.0001	Transformation	poor	DNA replicaion
13	CNIH3	1.9	3e-06	Metabolism	poor	metabolism
27	INAFM1	NA	NS	NA	NA	NA
28	ITGAE	NA	NS	NA	NA	NA
54	SIAE	NA	NS	NA	NA	NA
45	PISD	NA	NS	NA	NA	NA
32	KLHDC3	NA	NS	NA	NA	NA
5	APOBEC3F	NA	NS	NA	NA	NA
66	TMEM65	NA	NS	NA	NA	NA
74	USP20	NA	NS	NA	NA	NA
67	TNFAIP2	NA	NS	NA	NA	NA
79	ZSWIM9	NA	NS	NA	NA	NA
58	SNHG29	NA	NS	NA	NA	NA
44	PCNX1	NA	NS	NA	NA	NA
60	SPG7	NA	NS	NA	NA	NA
11	CHSY1	NA	NS	NA	NA	NA
23	GNPDA1	NA	NS	NA	NA	NA
62	STEAP2	NA	NS	NA	NA	NA
2	ALG1	NA	NS	NA	NA	NA
21	FEN1	NA	NS	NA	NA	NA
72	TTC9C	NA	NS	NA	NA	NA
26	HTT	NA	NS	NA	NA	NA
4	AP3M2	NA	NS	NA	NA	NA
36	MAP2K3	NA	NS	NA	NA	NA
65	TCF20	NA	NS	NA	NA	NA
52	SEC22A	NA	NS	NA	NA	NA
75	WARS2	NA	NA	NA	NA	NA
68	TOX3	NA	NS	NA	NA	NA
29	JAM3	NA	NS	NA	NA	NA
33	LRR1	NA	NS	NA	NA	NA
35	MAILR	NA	NS	NA	NA	NA
56	SLC49A4	NA	NS	NA	NA	NA
57	SLF1	NA	NS	NA	NA	NA
24	GTF2H3	NA	NS	NA	NA	NA
18	ERVMER34-1	NA	NS	NA	NA	NA
1	AGPS	NA	NS	NA	NA	NA
25	HELLS	NA	NS	NA	NA	NA
37	MBTPS2	NA	NS	NA	NA	NA
47	PRPS2	NA	NS	NA	NA	NA
59	SNX25	NA	NS	NA	NA	NA
42	NCS1	NA	NS	NA	NA	NA
38	MCM8	NA	NS	NA	NA	NA
9	CEP126	NA	NS	NA	NA	NA
51	RNASEH2B	NA	NS	NA	NA	NA
41	MIS18A	NA	NS	NA	NA	NA
16	DTD2	NA	NS	NA	NA	NA
69	TRMT11	NA	NS	NA	NA	NA
