# Supplementary material for: An Image-Based Identification of Aggressive Breast Cancer Circulating Tumor Cell Subtypes
Source: Cancers (Basel). 2023 May 9;15(10):2669. doi: 10.3390/cancers15102669 (PMC10216536; doi:10.3390/cancers15102669)
Supplement: Supplementary file 1 [file cancers-15-02669-s001.zip › Suppl_Table_S1_Signaling_Reactome_2016_Small_vs_Large_RightClusterOut_UpLog2_P0.05.xlsx]

## Sheet: Sheet1
term	p-value	q-value
Unfolded Protein Response (UPR) Homo sapiens R-HSA-381119	0.00050893	0.196474
Retrograde transport at the Trans-Golgi-Network Homo sapiens R-HSA-6811440	0.000568695	0.196474
Circadian Clock Homo sapiens R-HSA-400253	0.00072079	0.196474
XBP1(S) activates chaperone genes Homo sapiens R-HSA-381038	0.00097447	0.196474
Membrane Trafficking Homo sapiens R-HSA-199991	0.00114287	0.196474
IRE1alpha activates chaperones Homo sapiens R-HSA-381070	0.0012501	0.196474
APEX1-Independent Resolution of AP Sites via the Single Nucleotide Replacement Pathway Homo sapiens R-HSA-5649702	0.00184513	0.248566
Diseases of signal transduction Homo sapiens R-HSA-5663202	0.00219876	0.259179
Mitochondrial biogenesis Homo sapiens R-HSA-1592230	0.00277236	0.270336
tRNA modification in the mitochondrion Homo sapiens R-HSA-6787450	0.00286676	0.270336
RORA activates gene expression Homo sapiens R-HSA-1368082	0.00353894	0.303384
Transcriptional activation of mitochondrial biogenesis Homo sapiens R-HSA-2151201	0.00429511	0.318133
Cell Cycle, Mitotic Homo sapiens R-HSA-69278	0.00471406	0.318133
Generic Transcription Pathway Homo sapiens R-HSA-212436	0.00472307	0.318133
Gene Expression Homo sapiens R-HSA-74160	0.00534975	0.323936
BMAL1:CLOCK,NPAS2 activates circadian gene expression Homo sapiens R-HSA-1368108	0.00549627	0.323936
Signaling by NOTCH3 Homo sapiens R-HSA-1980148	0.00773706	0.392843
Signaling by NOTCH4 Homo sapiens R-HSA-1980150	0.00773706	0.392843
Mitotic Spindle Checkpoint Homo sapiens R-HSA-69618	0.00812312	0.392843
CD28 dependent PI3K/Akt signaling Homo sapiens R-HSA-389357	0.00962683	0.392843
Signaling by the B Cell Receptor (BCR) Homo sapiens R-HSA-983705	0.0102398	0.392843
TP53 Regulates Transcription of Cell Cycle Genes Homo sapiens R-HSA-6791312	0.0105622	0.392843
Vesicle-mediated transport Homo sapiens R-HSA-5653656	0.0110331	0.392843
Centrosome maturation Homo sapiens R-HSA-380287	0.0118557	0.392843
Recruitment of mitotic centrosome proteins and complexes Homo sapiens R-HSA-380270	0.0118557	0.392843
Anchoring of the basal body to the plasma membrane Homo sapiens R-HSA-5620912	0.0135349	0.392843
Sodium-coupled phosphate cotransporters Homo sapiens R-HSA-427652	0.0140778	0.392843
Cell Cycle Homo sapiens R-HSA-1640170	0.0147091	0.392843
Constitutive Signaling by AKT1 E17K in Cancer Homo sapiens R-HSA-5674400	0.0151814	0.392843
Macroautophagy Homo sapiens R-HSA-1632852	0.0153894	0.392843
G1 Phase Homo sapiens R-HSA-69236	0.0154796	0.392843
Cyclin D associated events in G1 Homo sapiens R-HSA-69231	0.0154796	0.392843
p75 NTR receptor-mediated signalling Homo sapiens R-HSA-193704	0.0156665	0.392843
Chromatin organization Homo sapiens R-HSA-4839726	0.0162199	0.392843
Chromatin modifying enzymes Homo sapiens R-HSA-3247509	0.0162199	0.392843
COPII (Coat Protein 2) Mediated Vesicle Transport Homo sapiens R-HSA-204005	0.0165962	0.392843
FGFR2 alternative splicing Homo sapiens R-HSA-6803529	0.0174003	0.392843
Organelle biogenesis and maintenance Homo sapiens R-HSA-1852241	0.0176113	0.392843
Loss of Nlp from mitotic centrosomes Homo sapiens R-HSA-380259	0.0178683	0.392843
Loss of proteins required for interphase microtubule organization?from the centrosome Homo sapiens R-HSA-380284	0.0178683	0.392843
G2/M Transition Homo sapiens R-HSA-69275	0.0184086	0.392843
Downstream signaling events of B Cell Receptor (BCR) Homo sapiens R-HSA-1168372	0.0187484	0.392843
NRIF signals cell death from the nucleus Homo sapiens R-HSA-205043	0.0189961	0.392843
Mitotic G2-G2/M phases Homo sapiens R-HSA-453274	0.0200415	0.392843
p75NTR negatively regulates cell cycle via SC1 Homo sapiens R-HSA-193670	0.0205738	0.392843
PI-3K cascade:FGFR1 Homo sapiens R-HSA-5654689	0.021246	0.392843
PI-3K cascade:FGFR3 Homo sapiens R-HSA-5654710	0.021246	0.392843
PI3K events in ERBB4 signaling Homo sapiens R-HSA-1250342	0.021246	0.392843
PIP3 activates AKT signaling Homo sapiens R-HSA-1257604	0.021246	0.392843
PI-3K cascade:FGFR4 Homo sapiens R-HSA-5654720	0.021246	0.392843
PI-3K cascade:FGFR2 Homo sapiens R-HSA-5654695	0.021246	0.392843
AURKA Activation by TPX2 Homo sapiens R-HSA-8854518	0.0220934	0.400656
Intra-Golgi and retrograde Golgi-to-ER traffic Homo sapiens R-HSA-6811442	0.0236299	0.419194
GAB1 signalosome Homo sapiens R-HSA-180292	0.0246779	0.419194
PI3K/AKT activation Homo sapiens R-HSA-198203	0.0246779	0.419194
rRNA modification in the nucleus Homo sapiens R-HSA-6790901	0.0251642	0.419194
Signaling by FGFR2 in disease Homo sapiens R-HSA-5655253	0.0253383	0.419194
Asparagine N-linked glycosylation Homo sapiens R-HSA-446203	0.0260991	0.424335
PI Metabolism Homo sapiens R-HSA-1483255	0.0291763	0.466327
RMTs methylate histone arginines Homo sapiens R-HSA-3214858	0.0301945	0.468973
Signalling by NGF Homo sapiens R-HSA-166520	0.030844	0.468973
TP53 Regulates Transcription of Genes Involved in G2 Cell Cycle Arrest Homo sapiens R-HSA-6804114	0.0312465	0.468973
Cell death signalling via NRAGE, NRIF and NADE Homo sapiens R-HSA-204998	0.0313312	0.468973
ER to Golgi Anterograde Transport Homo sapiens R-HSA-199977	0.032706	0.481903
M Phase Homo sapiens R-HSA-68886	0.0345587	0.484315
Signaling by NOTCH2 Homo sapiens R-HSA-1980145	0.0348603	0.484315
Post-translational protein modification Homo sapiens R-HSA-597592	0.0359406	0.484315
Signaling by FGFR2 IIIa TM Homo sapiens R-HSA-8851708	0.036056	0.484315
Conversion from APC/C:Cdc20 to APC/C:Cdh1 in late anaphase Homo sapiens R-HSA-176407	0.036056	0.484315
Organic anion transporters Homo sapiens R-HSA-428643	0.0364649	0.484315
NR1D1 (REV-ERBA) represses gene expression Homo sapiens R-HSA-1368071	0.0364649	0.484315
CD28 co-stimulation Homo sapiens R-HSA-389356	0.0384847	0.504043
Mitotic Anaphase Homo sapiens R-HSA-68882	0.0391228	0.50538
Mitotic Metaphase and Anaphase Homo sapiens R-HSA-2555396	0.0405976	0.511478
Inhibition of the proteolytic activity of APC/C required for the onset of anaphase by mitotic spindle checkpoint components Homo sapiens R-HSA-141405	0.041222	0.511478
Inactivation of APC/C via direct inhibition of the APC/C complex Homo sapiens R-HSA-141430	0.041222	0.511478
Synthesis of PIPs at the plasma membrane Homo sapiens R-HSA-1660499	0.0423164	0.518239
APC/C:Cdc20 mediated degradation of Securin Homo sapiens R-HSA-174154	0.0436477	0.518522
Metabolism of non-coding RNA Homo sapiens R-HSA-194441	0.0447562	0.518522
snRNP Assembly Homo sapiens R-HSA-191859	0.0447562	0.518522
Sodium/Proton exchangers Homo sapiens R-HSA-425986	0.0456903	0.518522
A third proteolytic cleavage releases NICD Homo sapiens R-HSA-157212	0.0456903	0.518522
Signaling by FGFR2 Homo sapiens R-HSA-5654738	0.0457392	0.518522
Lysosome Vesicle Biogenesis Homo sapiens R-HSA-432720	0.0463554	0.518522
NOTCH2 Activation and Transmission of Signal to the Nucleus Homo sapiens R-HSA-2979096	0.0467385	0.518522
Ion homeostasis Homo sapiens R-HSA-5578775	0.0480932	0.527348
