# Supplementary material for: An Image-Based Identification of Aggressive Breast Cancer Circulating Tumor Cell Subtypes
Source: Cancers (Basel). 2023 May 9;15(10):2669. doi: 10.3390/cancers15102669 (PMC10216536; doi:10.3390/cancers15102669)
Supplement: Supplementary file 1 [file cancers-15-02669-s001.zip › Suppl_Table_S2_Signaling_Bioplanet_2019_Samll_VS_Large_RightClusterOut_UpLog2_P0.05.xlsx]

## Sheet: Sheet1
Term	Overlap	P-value	Adjusted P-value	Old P-value	Old Adjusted P-value	Odds Ratio	Combined Score	Genes
Unfolded protein response	1979-11-01	0.000240641	0.150558	0	0	4.02332	33.5231	KLHDC3;CUL7;EXOSC5;DCTN1;CTDSP2;PPP2R5B;EIF2AK3;ASNS;WIPI1;TPP1;ADD1
Activation of chaperones by IRE1 alpha	1948-08-01	0.000492464	0.150558	0	0	4.96223	37.7927	KLHDC3;CUL7;DCTN1;CTDSP2;PPP2R5B;WIPI1;TPP1;ADD1
Effect of METS on macrophage differentiation	2022-05-18	0.000502418	0.150558	0	0	9.51923	72.3088	RBL2;SIN3A;DDX20;E2F4;ETS2
Circadian rhythm	1962-08-01	0.00273362	0.596641	0	0	3.67304	21.6788	ATF2;SREBF1;CREB1;SMARCD3;HDAC3;CHD9;CRY1;NPAS2
RORA activates circadian expression	2022-05-27	0.00353894	0.596641	0	0	5.62236	31.7322	SREBF1;SMARCD3;HDAC3;CHD9;NPAS2
SMAD2/3 nuclear pathway	1982-09-01	0.00463464	0.596641	0	0	3.0576	16.4321	ATF2;CDKN2B;CREB1;SIN3A;CDK4;GSC;TFE3;E2F4;TCF3
Signaling by NGF	17/221	0.00618849	0.596641	0	0	2.07406	10.5467	HDAC3;PRDM4;ITSN1;ARHGEF16;PSEN2;TSC2;ITPR3;PIK3R1;MAPK12;MTOR;APH1B;CREB1;PPP2R1B;THEM4;PLCG1;ECT2;SQSTM1
PI3K events in ERBB2 signaling	1944-06-01	0.00692604	0.596641	0	0	3.90784	19.4316	BTC;CREB1;THEM4;TSC2;PIK3R1;MTOR
Generic transcription pathway	25/377	0.00726525	0.596641	0	0	1.77247	8.72879	ZNF496;ZNF133;ZNF253;SMARCD3;CHD9;UBE2D1;MED12;ZNF568;E2F4;ZNF225;ZNF544;ZNF586;NR2C2AP;ZNF563;ZNF100;ZNF562;ZNF320;CDKN2B;ZNF141;ZNF184;ZNF559;ZNF614;ZNF138;ZNF213;ZNF233
Amino sugar and nucleotide sugar metabolism	1945-06-01	0.0077338	0.596641	0	0	3.80744	18.5124	CMAS;GNPDA1;PMM1;GNPDA2;FPGT;GALK1
RhoA signaling pathway	1945-06-01	0.0077338	0.596641	0	0	3.80744	18.5124	ATF2;MAP2K4;SCAI;MAPK12;PLD2;SLC9A1
Inactivation of APC/C via direct inhibition of the APC/C complex	2022-04-21	0.00812312	0.596641	0	0	5.81482	27.987	CDC20;UBE2D1;ANAPC4;MAD1L1
LKB1 signaling events	1947-06-01	0.00954914	0.596641	0	0	3.62134	16.8439	SMARCD3;CREB1;PSEN2;SIK3;TSC2;MTOR
Phosphatidylinositol signaling system	1978-08-01	0.0110205	0.596641	0	0	2.83112	12.7627	PI4K2B;PLCB4;CALML5;INPP5E;ITPR3;PIP4K2C;PIK3R1;PLCG1
PI3K/AKT activation	1937-05-01	0.013877	0.596641	0	0	3.86336	16.5256	CREB1;THEM4;TSC2;PIK3R1;MTOR
Ion channel and phorbal esters signaling pathway	2022-02-05	0.0140778	0.596641	0	0	16.445	70.1076	P2RY2;PLCG1
Sodium-coupled phosphate cotransporters	2022-02-05	0.0140778	0.596641	0	0	16.445	70.1076	SLC20A2;SLC20A1
Retinoblastoma protein regulation	1966-07-01	0.0142463	0.596641	0	0	2.93698	12.4858	ATF2;ELF1;SMARCB1;HDAC3;CDK4;GSC;E2F4
Signaling by the B cell receptor (BCR)	12/151	0.0154579	0.596641	0	0	2.142	8.93134	CREB1;STIM1;PSMC3;PSMD3;TSC2;THEM4;ITPR3;PIK3R1;BCL10;PLCG1;PSMF1;MTOR
BMAL1-CLOCK/NPAS2 activates circadian expression	1938-05-01	0.0154796	0.596641	0	0	3.74609	15.6146	SMARCD3;HDAC3;CHD9;CRY1;NPAS2
Cyclin D-associated events in G1	1938-05-01	0.0154796	0.596641	0	0	3.74609	15.6146	RBL2;CDKN2B;PPP2R1B;CDK4;E2F4
Signaling by NOTCH2	2022-03-14	0.0156431	0.596641	0	0	6.73335	27.9954	JAG2;APH1B;PSEN2
Epithelial cell signaling in Helicobacter pylori infection	1968-07-01	0.0165962	0.596641	0	0	2.84039	11.6416	MAP2K4;ATP6V1B2;ATP6V1H;PLCG1;ATP6V0E2;GIT1;MAPK12
GAB1 signalosome	1939-05-01	0.0172011	0.596641	0	0	3.63573	14.7712	CREB1;THEM4;TSC2;PIK3R1;MTOR
Signaling by ERBB2	9/102	0.0183014	0.596641	0	0	2.39754	9.59204	BTC;CREB1;TSC2;THEM4;ITPR3;STUB1;PIK3R1;PLCG1;MTOR
Diabetes pathways	11/137	0.0185845	0.596641	0	0	2.16474	8.62741	KLHDC3;CUL7;EXOSC5;DCTN1;CTDSP2;EIF2AK3;PPP2R5B;ASNS;TPP1;WIPI1;ADD1
FSH signaling pathway	2022-04-27	0.0198109	0.596641	0	0	4.29657	16.8491	CREB1;GRK6;TSC2;MTOR
Cell cycle	27/453	0.019956	0.596641	0	0	1.57972	6.18337	HDAC4;HDAC3;NUMA1;DCTN1;UBE2D1;CDC20;ACTR1A;PPP2R1B;PSMD3;CEP192;PSMF1;E2F4;CEP78;OFD1;CDKN2B;GADD45A;CEP152;RCC2;PPP2R5B;RBL2;PSMC3;CDK4;CENPJ;GORASP1;ANAPC4;CENPN;MAD1L1
Lysosome	10/121	0.0201834	0.596641	0	0	2.23274	8.71415	M6PR;SLC17A5;ATP6V1H;IDS;NAGA;TPP1;DNASE2;PPT2;AP1M1;CLN5
Mitotic G2-G2/M phases	1987-08-01	0.0202929	0.596641	0	0	2.50741	9.77259	OFD1;ACTR1A;NUMA1;DCTN1;CEP152;CENPJ;CEP192;CEP78
Cell cycle negative regulation by p75 neurotrophin receptor	2022-02-06	0.0205738	0.596641	0	0	12.3331	47.8986	HDAC3;PRDM4
TRAIL signaling pathway	2022-04-28	0.0224174	0.59857	0	0	4.11733	15.6373	MAP2K4;TRADD;TNFRSF10B;PIK3R1
Cell death signaling by NRIF in the nucleus	2022-03-16	0.0227143	0.59857	0	0	5.69686	21.5612	APH1B;PSEN2;SQSTM1
SREBF and miR-33 in cholesterol and lipid homeostasis	2022-03-16	0.0227143	0.59857	0	0	5.69686	21.5612	ABCA1;SREBF1;MTOR
Inositol phosphate metabolism	1957-06-01	0.0233036	0.59857	0	0	2.90975	10.9382	PI4K2B;MINPP1;PLCB4;INPP5E;PIP4K2C;PLCG1
CDC42 activity regulation	2022-04-30	0.0282308	0.690251	0	0	3.80022	13.5567	DOCK9;ITSN1;PLCG1;GIT1
Signaling by ERBB4	1993-08-01	0.0289359	0.690251	0	0	2.32969	8.25331	BTC;CREB1;APH1B;PSEN2;TSC2;THEM4;PIK3R1;MTOR
Ephrin receptor B forward pathway	1960-06-01	0.0291763	0.690251	0	0	2.74767	9.71136	MAP2K4;RGS3;EFNB3;ITSN1;PIK3R1;EFNA5
Androgen receptor proteolysis and transcription regulation	1961-06-01	0.0313312	0.722223	0	0	2.69757	9.34207	KDM4C;ZMIZ1;CTDSP1;TGFB1I1;CTDSP2;PATZ1
Platelet calcium homeostasis	2022-03-19	0.036056	0.778109	0	0	4.62797	15.3773	STIM1;ATP2A2;ITPR3
Fatty acid elongation in mitochondria	2022-02-08	0.0364649	0.778109	0	0	8.22122	27.2238	MECR;PPT2
Downstream signaling events Of B cell receptor (BCR)	1998-08-01	0.0378508	0.778109	0	0	2.19968	7.20199	CREB1;PSMC3;PSMD3;TSC2;THEM4;BCL10;PSMF1;MTOR
Angiotensin II-stimulated signaling through G-proteins and beta-arrestin	1964-06-01	0.0384078	0.778109	0	0	2.55764	8.33662	MAP2K4;PLCB4;GRK6;ITPR3;PLCG1;MAPK12
Monoamine transport	1934-04-01	0.0423164	0.778109	0	0	3.29284	10.4139	RBL2;TDO2;TGFB1I1;TSC2
Signaling by TGF-beta receptor complex	1966-06-01	0.0436477	0.778109	0	0	2.47213	7.74173	CDKN2B;UBE2D1;PMEPA1;STUB1;E2F4;CGN
Non-coding RNA metabolism	1950-05-01	0.0447562	0.778109	0	0	2.74542	8.52871	NUP93;NCBP2;GEMIN4;DDX20;WDR77
Insulin signaling pathway	17/277	0.044875	0.778109	0	0	1.62255	5.03618	SREBF1;MAP2K4;EIF2B4;CALML5;STXBP2;TSC2;PIK3R1;MAPK12;MTOR;EHD2;CREB1;TBC1D4;PHKG2;TRIP10;GRB10;MAP3K10;RHOQ
Activation of pro-caspase 8	2022-02-09	0.0456903	0.778109	0	0	7.0464	21.7443	TRADD;TNFRSF10B
Elevation of cytosolic calcium levels	2022-02-09	0.0456903	0.778109	0	0	7.0464	21.7443	STIM1;ITPR3
PI3K/AKT signalling	2022-02-09	0.0456903	0.778109	0	0	7.0464	21.7443	THEM4;MTOR
Sodium/proton exchangers	2022-02-09	0.0456903	0.778109	0	0	7.0464	21.7443	SLC9A7;SLC9A1
APC/C activator regulation between G1/S and early anaphase	2022-03-21	0.0467385	0.778109	0	0	4.11332	12.5999	CDC20;UBE2D1;ANAPC4
CD28-dependent PI3K/Akt signaling	2022-03-21	0.0467385	0.778109	0	0	4.11332	12.5999	THEM4;PIK3R1;MTOR
p38 MK2 pathway	2022-03-21	0.0467385	0.778109	0	0	4.11332	12.5999	CREB1;TSC2;TCF3
SNARE interactions in vesicular transport	1936-04-01	0.0506011	0.78754	0	0	3.08671	9.21008	STX6;VTI1A;VAMP4;STX10
p75 neurotrophin receptor-mediated signaling	9/124	0.0540114	0.78754	0	0	1.93665	5.65224	APH1B;HDAC3;PRDM4;ITSN1;ARHGEF16;PSEN2;PIK3R1;ECT2;SQSTM1
Phospholipase C signaling pathway	2022-02-10	0.0556645	0.78754	0	0	6.16528	17.8079	PIK3R1;PLCG1
Interleukin-1 signaling pathway	9/125	0.0562873	0.78754	0	0	1.91986	5.52398	ATF2;MAP2K4;UBE2S;UBE2D1;PIK3R1;PLCG1;IRAK4;SQSTM1;MAPK12
Signaling by insulin receptor	8/109	0.0634806	0.78754	0	0	1.95899	5.40097	GRB10;ATP6V1B2;TSC2;THEM4;ATP6V1H;PIK3R1;ATP6V0E2;MTOR
Iron uptake and transport	1939-04-01	0.0645661	0.78754	0	0	2.8217	7.73163	ATP6V1B2;ATP6V1H;CYBRD1;ATP6V0E2
Lysosome vesicle biogenesis	2022-03-24	0.0653134	0.78754	0	0	3.52516	9.61859	M6PR;DNASE2;AP1M1
SREBP signaling	2022-03-24	0.0653134	0.78754	0	0	3.52516	9.61859	SREBF1;SEC23A;CREB1
Degradation of beta-catenin by the destruction complex	1973-06-01	0.0653753	0.78754	0	0	2.21304	6.03631	CDC20;PPP2R1B;PSMC3;PSMD3;PPP2R5B;PSMF1
Myc repressed pathway	1973-06-01	0.0653753	0.78754	0	0	2.21304	6.03631	CDKN2B;CREB1;HDAC3;ITGB4;GADD45A;TSC2
Signaling by NOTCH1	1973-06-01	0.0653753	0.78754	0	0	2.21304	6.03631	HDAC4;JAG2;TLE2;HDAC3;APH1B;PSEN2
Glycosaminoglycan metabolism	8/110	0.06624	0.78754	0	0	1.93968	5.2652	EXT2;B3GAT3;HYAL2;CHST15;IDS;B3GNT2;HS6ST2;SLC9A1
Notch receptor processing	2022-02-11	0.0663151	0.78754	0	0	5.47996	14.869	APH1B;PSEN2
Regulated proteolysis of p75 neurotrophin receptor	2022-02-11	0.0663151	0.78754	0	0	5.47996	14.869	APH1B;PSEN2
Signaling by EGFR in cancer	8/111	0.0690724	0.78754	0	0	1.92075	5.13339	CREB1;LRIG1;TSC2;THEM4;ITPR3;PIK3R1;PLCG1;MTOR
PI3K cascade	1957-05-01	0.071121	0.78754	0	0	2.37498	6.27795	CREB1;TSC2;THEM4;PIK3R1;MTOR
Lipid metabolism regulation by peroxisome proliferator-activated receptor alpha (PPAR-alpha)	8/112	0.0719779	0.78754	0	0	1.90218	5.00539	ABCA1;MED12;SREBF1;SMARCD3;HDAC3;CHD9;SIN3A;NPAS2
APC/C- and Cdc20-mediated degradation of Nek2A	2022-03-25	0.0721495	0.78754	0	0	3.36475	8.84597	CDC20;UBE2D1;ANAPC4
DARPP-32 events	2022-03-25	0.0721495	0.78754	0	0	3.36475	8.84597	PPP3CC;PPP2R1B;PPP1R1B
Fatty acid biosynthesis	2022-03-25	0.0721495	0.78754	0	0	3.36475	8.84597	MECR;OXSM;MCAT
Ghrelin pathway	2022-03-25	0.0721495	0.78754	0	0	3.36475	8.84597	ABCA1;SREBF1;TNNI3
Integrated breast cancer pathway	10/152	0.0747296	0.78754	0	0	1.74248	4.51978	USP38;CREB1;ZMIZ1;GADD45A;CDK4;ALKBH1;TRADD;NOXA1;TSC2;MTOR
ERBB1 internalization pathway	1941-04-01	0.0748792	0.78754	0	0	2.66889	6.91745	ITSN1;LRIG1;UBE2D1;PIK3R1
Fc epsilon receptor I signaling in mast cells	1941-04-01	0.0748792	0.78754	0	0	2.66889	6.91745	MAP2K4;PPP3CC;PIK3R1;PLCG1
Oocyte meiosis	8/113	0.0749567	0.78754	0	0	1.88396	4.88106	CDC20;PPP3CC;CALML5;PPP2R1B;PPP2R5B;ANAPC4;ITPR3;MAPK12
Autodegradation of Cdh1 by Cdh1-APC/C	1958-05-01	0.0754565	0.78754	0	0	2.33004	6.02129	PSMC3;PSMD3;UBE2D1;ANAPC4;PSMF1
Membrane trafficking	9/133	0.07672	0.78754	0	0	1.79524	4.60945	GJB2;SEC23A;M6PR;DTNBP1;VPS37A;DNASE2;VPS37B;CHMP6;AP1M1
Adaptive immune system	31/606	0.0768211	0.78754	0	0	1.34021	3.43934	CUL7;SEC23A;DCTN1;UBE2D1;ITPR3;BCL10;PIK3R1;CDC20;KLC4;ACTR1A;ACTR1B;PPP2R1B;PSMD3;THEM4;PLCG1;PSMF1;AP1M1;RAP1GAP2;PPP2R5B;TSC2;MTOR;CDC34;CREB1;PSMC3;STIM1;UBE2S;ANAPC4;ASB7;STUB1;RNF220;ASB1
Disease	34/674	0.0770541	0.78754	0	0	1.3213	3.38681	CUL7;DCTN1;ITPR3;PIK3R1;ADD1;STX10;EXOSC5;POLR2C;PSMD3;STX6;LRIG1;THEM4;ATP6V1H;PLCG1;PSMF1;ATP6V0E2;AP1M1;KLHDC3;NCBP2;EIF2AK3;PPP2R5B;ASNS;TSC2;VPS37A;WIPI1;VPS37B;GTF2F2;MTOR;NUP93;CREB1;PSMC3;CTDSP2;ATP6V1B2;TPP1
Assembly of HIV virion	2022-02-12	0.0775741	0.78754	0	0	4.93171	12.608	VPS37A;VPS37B
Resolution of AP sites via the single-nucleotide replacement pathway	2022-02-12	0.0775741	0.78754	0	0	4.93171	12.608	LIG3;CCNO
SODD/TNFR1 signaling pathway	2022-02-12	0.0775741	0.78754	0	0	4.93171	12.608	CRADD;TRADD
Transport of inorganic cations/anions and amino acids/oligopeptides	1995-07-01	0.0781368	0.78754	0	0	1.96613	5.01224	SLC7A8;SLC20A2;SLC9A7;SLC20A1;SLC17A5;SLC25A10;SLC9A1
Glycosaminoglycan biosynthesis: heparan sulfate	2022-03-26	0.0792908	0.78754	0	0	3.21829	8.15717	EXT2;B3GAT3;HS6ST2
ATF2 transcription factor network	1959-05-01	0.079932	0.78754	0	0	2.28677	5.77772	ATF2;DUSP5;CREB1;GADD45A;CDK4
Caspase cascade in apoptosis	1959-05-01	0.079932	0.78754	0	0	2.28677	5.77772	SREBF1;NUMA1;CRADD;TRADD;TNFRSF10B
Transcriptional regulation of white adipocyte differentiation	1977-06-01	0.0801831	0.78754	0	0	2.08792	5.26876	MED12;SREBF1;SMARCD3;HDAC3;CHD9;CDK4
M phase pathway	1996-07-01	0.0816012	0.78754	0	0	1.94394	4.87133	CDC20;PPP2R1B;GORASP1;RCC2;PPP2R5B;CENPN;MAD1L1
Signaling by SCF-KIT	1978-06-01	0.0841552	0.78754	0	0	2.05882	5.09576	CREB1;GRB10;TSC2;THEM4;PIK3R1;MTOR
TSH regulation of gene expression	1997-07-01	0.0851529	0.78754	0	0	1.92224	4.73506	TP53BP2;ATP2A2;S100A4;PIK3R1;CKB;PHLDB2;CTTNBP2NL
NGF signaling via TRKA from the plasma membrane	9/136	0.0854147	0.78754	0	0	1.75256	4.31171	CREB1;PPP2R1B;TSC2;THEM4;ITPR3;PIK3R1;PLCG1;MAPK12;MTOR
CTCF pathway	2022-03-27	0.0867257	0.78754	0	0	3.08403	7.54047	PIK3R1;SMAD5;MTOR
ERK5 role in neuronal survival pathway	2022-03-27	0.0867257	0.78754	0	0	3.08403	7.54047	CREB1;PIK3R1;PLCG1
Insulin regulation of blood glucose	2022-03-27	0.0867257	0.78754	0	0	3.08403	7.54047	TBC1D4;TRIP10;RHOQ
TNF/stress-related signaling	2022-03-27	0.0867257	0.78754	0	0	3.08403	7.54047	MAP2K4;CRADD;TRADD
Death receptor signaling	2022-02-13	0.089378	0.793496	0	0	4.48314	10.8262	TRADD;TNFRSF10B
Organic anion transporters	2022-02-13	0.089378	0.793496	0	0	4.48314	10.8262	SLC17A5;SLC25A10
Opioid signaling	1980-06-01	0.0924196	0.793496	0	0	2.00296	4.76989	PPP3CC;CREB1;PLCB4;PPP2R1B;PPP1R1B;ITPR3
Senescence and autophagy	1999-07-01	0.0925167	0.793496	0	0	1.88025	4.47569	UVRAG;RNASEL;IL6R;ATG13;SQSTM1;MTOR;SLC39A3
Apoptosis	14/242	0.0932257	0.793496	0	0	1.52036	3.6074	MAP2K4;UNC5A;CRADD;TRADD;ENDOD1;TNFRSF10B;PIK3R1;IRAK4;ADD1;PPP3CC;PSMC3;PSMD3;PSMF1;CAPN1
Endosomal sorting complex required for transport (ESCRT) pathway	2022-03-28	0.0944428	0.793496	0	0	2.96051	6.98611	VPS37A;VPS37B;CHMP6
Messenger RNA capping	2022-03-28	0.0944428	0.793496	0	0	2.96051	6.98611	NCBP2;POLR2C;GTF2F2
PERK-regulated gene expression	2022-03-28	0.0944428	0.793496	0	0	2.96051	6.98611	EXOSC5;EIF2AK3;ASNS
MAP kinase signaling pathway	1981-06-01	0.0967102	0.802797	0	0	1.97615	4.61637	ATF2;MAP2K4;CREB1;TRADD;MAP3K10;MAPK12
Gene expression	46/968	0.097646	0.802797	0	0	1.24199	2.88938	ZNF496;ZNF133;ZNF253;GTF3C3;SMARCD3;CHD9;DDX20;UBE2D1;CCAR1;FARS2;MED12;EXOSC5;SNAPC2;POLR2C;PSMD3;ZNF568;PSMF1;E2F4;ZNF225;ZNF544;EARS2;ZNF586;NR2C2AP;ZNF563;ZNF100;ZNF562;ZNF320;EIF2B4;CDKN2B;ZNF141;ZNF184;NCBP2;GTF2F2;CDC40;WDR77;NUP93;PSMC3;ZNF614;GEMIN4;ZNF559;POLR3H;ZNF138;ZNF213;SNRPA;ZNF233;DCP1B
GnRH signaling pathway	7/101	0.100225	0.802797	0	0	1.84005	4.23275	MAP2K4;PLCB4;CALML5;CACNA1D;ITPR3;MAPK12;PLD2
APC/C-mediated degradation of cell cycle proteins	1982-06-01	0.101105	0.802797	0	0	1.95005	4.46872	CDC20;PSMC3;PSMD3;UBE2D1;ANAPC4;PSMF1
Hyaluronan metabolism	2022-02-14	0.101667	0.802797	0	0	4.10933	9.39413	HYAL2;SLC9A1
Viral messenger RNA biosynthesis	2022-02-14	0.101667	0.802797	0	0	4.10933	9.39413	POLR2C;GTF2F2
Transferrin endocytosis and recycling	2022-03-29	0.10243	0.802797	0	0	2.8465	6.48598	ATP6V1B2;ATP6V1H;ATP6V0E2
MAPK cascade role in angiogenesis	1964-05-01	0.104357	0.802797	0	0	2.09243	4.72876	ATF2;MAP2K4;SEMA4A;PLCG1;MTOR
Signaling by PDGF	8/122	0.105051	0.802797	0	0	1.73441	3.90818	CREB1;PDGFC;TSC2;THEM4;ITPR3;PIK3R1;PLCG1;MTOR
Glioma	1965-05-01	0.109639	0.802797	0	0	2.05745	4.54812	CALML5;CDK4;PIK3R1;PLCG1;MTOR
Nuclear events mediated by MAP kinases	2022-03-30	0.110674	0.802797	0	0	2.74093	6.03325	ATF2;CREB1;PPP2R1B
PDGFA signaling pathway	2022-03-30	0.110674	0.802797	0	0	2.74093	6.03325	MAP2K4;PIK3R1;PLCG1
Signaling pathway from G-protein families	2022-03-30	0.110674	0.802797	0	0	2.74093	6.03325	PPP3CC;CREB1;PLCG1
TNFR1 signaling pathway	2022-03-30	0.110674	0.802797	0	0	2.74093	6.03325	MAP2K4;CRADD;TRADD
Mechanisms of transcriptional repression by DNA methylation	2022-02-15	0.114386	0.802797	0	0	3.79303	8.22396	MECP2;SIN3A
TrkA receptor signaling pathway	2022-02-15	0.114386	0.802797	0	0	3.79303	8.22396	PIK3R1;PLCG1
Thyroid-stimulating hormone signaling pathway	1966-05-01	0.115048	0.802797	0	0	2.02362	4.37588	RBL2;CREB1;CDK4;PIK3R1;MTOR
Energy metabolism	1948-04-01	0.116888	0.802797	0	0	2.24348	4.81572	ATF2;PPP3CC;CREB1;TFB1M
Activated NOTCH1 signaling in the nucleus	2022-03-31	0.119163	0.802797	0	0	2.6429	5.62215	JAG2;APH1B;PSEN2
Alpha-6 beta-4 integrin signaling pathway	2022-03-31	0.119163	0.802797	0	0	2.6429	5.62215	ITGB4;PIK3R1;MTOR
CD28 co-stimulation	2022-03-31	0.119163	0.802797	0	0	2.6429	5.62215	THEM4;PIK3R1;MTOR
G1 to S cell cycle control	1967-05-01	0.120582	0.802797	0	0	1.99088	4.21154	CDKN2B;CREB1;GADD45A;CDK4;E2F4
ERBB1 downstream pathway	7/106	0.120969	0.802797	0	0	1.74667	3.68934	ATF2;MAP2K4;CREB1;PIK3R1;MTOR;SLC9A1;PLD2
Antigen presentation: folding, assembly, and peptide loading of class I MHC proteins	14/255	0.126676	0.802797	0	0	1.43736	2.96976	CUL7;SEC23A;UBE2D1;CDC20;CDC34;PSMC3;UBE2S;PSMD3;ANAPC4;ASB7;STUB1;PSMF1;RNF220;ASB1
Acetylation and deacetylation of RelA in the nucleus	2022-02-16	0.127482	0.802797	0	0	3.52191	7.25438	HDAC3;TRADD
B cell survival pathway	2022-02-16	0.127482	0.802797	0	0	3.52191	7.25438	PIK3R1;MTOR
Inhibitor of DNA binding (ID) signaling pathway	2022-02-16	0.127482	0.802797	0	0	3.52191	7.25438	RBL2;SREBF1
Netrin-mediated signaling events	1932-03-01	0.127884	0.802797	0	0	2.55164	5.24777	UNC5A;PIK3R1;PLCG1
Androgen receptor signaling, proteolysis, and transcription regulation	1988-06-01	0.129599	0.802797	0	0	1.8068	3.69185	CREB1;ZMIZ1;TGFB1I1;STUB1;PIK3R1;PATZ1
Phosphatidylinositol metabolism	1950-04-01	0.130438	0.802797	0	0	2.14571	4.37051	PI4K2B;INPP5E;PIK3R1;MTMR6
Carbohydrate metabolism	13/235	0.131811	0.802797	0	0	1.44849	2.93519	B3GAT3;HS6ST2;SLC9A1;NUP93;EXT2;PPP2R1B;HYAL2;PHKG2;CHST15;IDS;B3GNT2;SLC25A10;GALK1
Negative regulators of RIG-I/MDA5 signaling	1933-03-01	0.136824	0.802797	0	0	2.46645	4.90592	OTUD5;MAVS;UBE2D1
PIP biosynthesis at the plasma membrane	1933-03-01	0.136824	0.802797	0	0	2.46645	4.90592	PI4K2B;PIK3R1;MTMR6
CDC42 signaling events	1970-05-01	0.137907	0.802797	0	0	1.89869	3.76165	ATF2;MAP2K4;PAX6;PIK3R1;MTOR
Beta-catenin phosphorylation cascade	2022-02-17	0.140906	0.802797	0	0	3.28695	6.4413	PPP2R1B;PPP2R5B
Nitric oxide metabolism	2022-02-17	0.140906	0.802797	0	0	3.28695	6.4413	SPR;ZDHHC21
PIP biosynthesis at the Golgi membrane	2022-02-17	0.140906	0.802797	0	0	3.28695	6.4413	PI4K2B;INPP5E
Platelet sensitization by LDL	2022-02-17	0.140906	0.802797	0	0	3.28695	6.4413	PPP2R1B;PPP2R5B
Synaptic proteins at the synaptic junction	2022-02-17	0.140906	0.802797	0	0	3.28695	6.4413	PCLO;ADD1
Heparan sulfate/heparin glycosaminoglycan (HS-GAG) metabolism	1952-04-01	0.144602	0.802797	0	0	2.05609	3.97601	EXT2;B3GAT3;IDS;HS6ST2
Fructose and mannose metabolism	1934-03-01	0.14597	0.802797	0	0	2.38677	4.59298	PMM1;FPGT;MTMR6
N-cadherin signaling events	1934-03-01	0.14597	0.802797	0	0	2.38677	4.59298	DCTN1;PIK3R1;PLCG1
TOR signaling	1934-03-01	0.14597	0.802797	0	0	2.38677	4.59298	PRR5;TSC2;MTOR
Costimulation by the CD28 family	1972-05-01	0.15003	0.802797	0	0	1.84182	3.49379	PPP2R1B;PPP2R5B;THEM4;PIK3R1;MTOR
JNK/MAPK pathway	1953-04-01	0.1519	0.802797	0	0	2.01403	3.79549	ATF2;MAP2K4;GADD45A;MAP3K10
Myometrial relaxation and contraction pathways	9/155	0.153331	0.802797	0	0	1.52297	2.85581	ATF2;RYR2;RGS3;CREB1;GRK6;ATP2A2;ITPR3;PLCG1;ETS2
mTOR signaling pathway	7/113	0.153376	0.802797	0	0	1.63072	3.05739	PRR5;SREBF1;TSC2;PIK3R1;ATG13;MTOR;PLD2
Botulinum neurotoxicity	2022-02-18	0.154614	0.802797	0	0	3.08135	5.75235	STX6;STX10
Human cytomegalovirus and MAP kinase pathways	2022-02-18	0.154614	0.802797	0	0	3.08135	5.75235	CREB1;PIK3R1
Base excision repair	1935-03-01	0.155309	0.802797	0	0	2.31206	4.30584	NEIL2;LIG3;CCNO
Mitotic G1-G1/S phases	8/135	0.158549	0.802797	0	0	1.55582	2.86533	RBL2;CDKN2B;PPP2R1B;PSMC3;CDK4;PSMD3;PSMF1;E2F4
Arginine and proline metabolism	1954-04-01	0.159335	0.802797	0	0	1.97364	3.62508	ALDH3A2;P4HA2;ASL;CKB
Non-small cell lung cancer	1954-04-01	0.159335	0.802797	0	0	1.97364	3.62508	CDK4;PIK3R1;PLCG1;STK4
RANKL signaling pathway	1954-04-01	0.159335	0.802797	0	0	1.97364	3.62508	PIK3R1;PLCG1;SQSTM1;MTOR
Calcium signaling pathway	10/178	0.159506	0.802797	0	0	1.4708	2.69991	RYR2;HRH1;PPP3CC;PLCB4;CALML5;PHKG2;ATP2A2;CACNA1D;ITPR3;PLCG1
HIV infection	11/200	0.160499	0.802797	0	0	1.4384	2.6315	NUP93;PSMC3;NCBP2;POLR2C;PSMD3;ATP6V1H;VPS37A;PSMF1;VPS37B;GTF2F2;AP1M1
Ubiquitin-mediated proteolysis	8/136	0.16312	0.802797	0	0	1.54358	2.79893	CDC20;CUL4A;CUL7;CDC34;UBE2S;UBE2D1;ANAPC4;STUB1
Endocytosis	11/201	0.164234	0.802797	0	0	1.43075	2.5846	EHD2;CHMP1B;GRK6;AGAP1;VPS37A;VPS37B;LDLRAP1;CHMP6;SMAP2;GIT1;PLD2
Glycogen metabolism	1936-03-01	0.164828	0.802797	0	0	2.24188	4.04178	PPP2R1B;PHKG2;PPP2R5B
PI3K/PLC/TRK pathway	1936-03-01	0.164828	0.802797	0	0	2.24188	4.04178	CREB1;PIK3R1;PLCG1
Vibrio cholerae infection	1955-04-01	0.166901	0.802797	0	0	1.93484	3.46406	ATP6V1B2;ATP6V1H;PLCG1;ATP6V0E2
Calcineurin in effects in keratinocyte differentiation	2022-02-19	0.168562	0.802797	0	0	2.89995	5.16322	PPP3CC;PLCG1
G-protein-independent seven transmembrane receptor signaling	2022-02-19	0.168562	0.802797	0	0	2.89995	5.16322	GRK6;MAPK12
Glycosaminoglycan degradation	2022-02-19	0.168562	0.802797	0	0	2.89995	5.16322	HYAL2;IDS
Mitochondrial gene expression	2022-02-19	0.168562	0.802797	0	0	2.89995	5.16322	CREB1;TFB1M
Resolution of abasic sites (AP sites)	2022-02-19	0.168562	0.802797	0	0	2.89995	5.16322	LIG3;CCNO
STAT3 pathway	2022-02-19	0.168562	0.802797	0	0	2.89995	5.16322	IL6R;MTOR
Signaling by FGFR1 fusion mutants	2022-02-19	0.168562	0.802797	0	0	2.89995	5.16322	PIK3R1;PLCG1
Signaling by constitutively active EGFR	2022-02-19	0.168562	0.802797	0	0	2.89995	5.16322	PIK3R1;PLCG1
Cell cycle checkpoints	7/117	0.17352	0.802797	0	0	1.57109	2.75171	CDC20;PSMC3;PSMD3;UBE2D1;ANAPC4;PSMF1;MAD1L1
Latent infection of Homo sapiens with Mycobacterium tuberculosis	1937-03-01	0.174514	0.802797	0	0	2.17583	3.79846	ATP6V1B2;ATP6V1H;ATP6V0E2
p53 signaling pathway	8/139	0.177191	0.802797	0	0	1.50799	2.60962	DUSP5;BTG2;GADD45A;JMY;TP53BP2;TSC2;TNFRSF10B;ARID3A
p53 activity regulation	7/118	0.178727	0.802797	0	0	1.55686	2.68075	CSNK1G3;GADD45A;CDK4;UBE2D1;KAT8;TSC2;TNFRSF10B
CREB phosphorylation through the activation of adenylate cyclase	2022-01-05	0.180601	0.802797	0	0	6.15865	10.5403	CREB1
Cleavage of a damaged pyrimidine	2022-01-05	0.180601	0.802797	0	0	6.15865	10.5403	CCNO
FOSB gene expression and drug abuse	2022-01-05	0.180601	0.802797	0	0	6.15865	10.5403	PPP1R1B
GDP-mannose biosynthesis	2022-01-05	0.180601	0.802797	0	0	6.15865	10.5403	PMM1
Ketone body metabolism	2022-01-05	0.180601	0.802797	0	0	6.15865	10.5403	BDH1
Neuroregulin receptor degredation protein-1 controls ErbB3 receptor recycling	2022-01-05	0.180601	0.802797	0	0	6.15865	10.5403	UBE2D1
Sulfide oxidation to sulfate	2022-01-05	0.180601	0.802797	0	0	6.15865	10.5403	SLC25A10
G alpha (12/13) signaling events	1977-05-01	0.182164	0.802797	0	0	1.71347	2.91778	ITSN1;ARHGEF16;PLXNB1;PIK3R1;ECT2
Nerve growth factor (NGF) pathway	2022-02-20	0.182711	0.802797	0	0	2.7387	4.65538	PIK3R1;PLCG1
Signaling by Hippo	2022-02-20	0.182711	0.802797	0	0	2.7387	4.65538	MOB1B;STK4
Skeletal muscle hypertrophy is regulated via AKT/mTOR pathway	2022-02-20	0.182711	0.802797	0	0	2.7387	4.65538	PIK3R1;MTOR
Urea cycle and metabolism of amino groups	2022-02-20	0.182711	0.802797	0	0	2.7387	4.65538	ASL;CKB
Signaling by NOTCH	7/119	0.184	0.802797	0	0	1.54288	2.61181	JAG2;HDAC4;TLE2;APH1B;HDAC3;PSEN2;ATP2A2
EGFR interaction with phospholipase C-gamma	1938-03-01	0.184354	0.802797	0	0	2.11355	3.5738	CREB1;ITPR3;PLCG1
ERBB4 signaling events	1938-03-01	0.184354	0.802797	0	0	2.11355	3.5738	BTC;LRIG1;PIK3R1
p38 alpha/beta MAPK downstream pathway	1938-03-01	0.184354	0.802797	0	0	2.11355	3.5738	ATF2;CREB1;SLC9A1
TGF-beta signaling pathway	10/185	0.188188	0.802797	0	0	1.41145	2.35757	RBL2;ATF2;MAP2K4;TRAP1;TGFB1I1;TFE3;PIK3R1;E2F4;SMAD5;MAPK12
G alpha s pathway	7/120	0.189336	0.802797	0	0	1.52914	2.54485	MAP2K4;RGS3;CREB1;GRK6;PHKG2;CACNA1D;MAPK12
HIV-1 Nef as negative effector of Fas and TNF	1958-04-01	0.190322	0.802797	0	0	1.82707	3.03117	NUMA1;CRADD;TRADD;PSEN2
Granule cell survival pathway	1999-06-01	0.190386	0.802797	0	0	1.59217	2.64094	MAP2K4;KCNK6;CREB1;PLCB4;POLR2C;PLCG1
Angiotensin II-mediated activation of JNK pathway via Pyk2-dependent signaling	1939-03-01	0.194336	0.802797	0	0	2.05473	3.36599	ATF2;MAP2K4;PLCG1
Signaling events regulated by Ret tyrosine kinase	1939-03-01	0.194336	0.802797	0	0	2.05473	3.36599	CREB1;GRB10;PIK3R1
Signaling events mediated by hepatocyte growth factor receptor (c-Met)	1979-05-01	0.195677	0.802797	0	0	1.66699	2.71934	MAP2K4;PIK3R1;PLCG1;MUC20;MTOR
E-cadherin keratinocyte pathway	2022-02-21	0.197023	0.802797	0	0	2.59442	4.21446	PIK3R1;PLCG1
Mitochondrial tRNA aminoacylation	2022-02-21	0.197023	0.802797	0	0	2.59442	4.21446	EARS2;FARS2
Protein processing in the endoplasmic reticulum	9/166	0.20193	0.802797	0	0	1.41545	2.26448	VCP;SEC23A;NPLOC4;DNAJC5;EIF2AK3;UBE2D1;MOGS;STUB1;CAPN1
Cardiac muscle contraction	1980-05-01	0.20256	0.802797	0	0	1.64467	2.62608	RYR2;ATP2A2;CACNA1D;TNNI3;SLC9A1
Antigen-activated B-cell receptor generation of second messengers	11/211	0.203848	0.802797	0	0	1.3585	2.16053	ATF2;PTPN18;PPP3CC;CREB1;STIM1;SH3BP2;ITPR3;PIK3R1;BCL10;PLCG1;MAPK12
Nuclear signaling by ErbB4	1940-03-01	0.204448	0.802797	0	0	1.9991	3.17345	BTC;APH1B;PSEN2
Natural killer cell receptor signaling pathway	1960-04-01	0.206479	0.802797	0	0	1.76163	2.77907	MAP2K4;PLCG1;PILRA;MAPK12
CTLA4 inhibitory signaling	2022-02-22	0.211466	0.802797	0	0	2.46457	3.82918	PPP2R1B;PPP2R5B
Glycosaminoglycan biosynthesis: chondroitin sulfate	2022-02-22	0.211466	0.802797	0	0	2.46457	3.82918	B3GAT3;CHST15
Beta-oxidation of very long chain fatty acids	2022-01-06	0.212607	0.802797	0	0	4.92667	7.62801	CRAT
Cytochrome P450 metabolism of vitamins	2022-01-06	0.212607	0.802797	0	0	4.92667	7.62801	CYP2R1
Molybdenum cofactor biosynthesis	2022-01-06	0.212607	0.802797	0	0	4.92667	7.62801	MOCOS
NF-kappaB activation	2022-01-06	0.212607	0.802797	0	0	4.92667	7.62801	SQSTM1
PDGF genes and receptors	2022-01-06	0.212607	0.802797	0	0	4.92667	7.62801	PDGFC
Phosphorylation of Emi1	2022-01-06	0.212607	0.802797	0	0	4.92667	7.62801	CDC20
Signaling by EGFR	2022-01-06	0.212607	0.802797	0	0	4.92667	7.62801	LRIG1
eIF4E release	2022-01-06	0.212607	0.802797	0	0	4.92667	7.62801	MTOR
Transcriptional activity of SMAD2/SMAD3-SMAD4 heterotrimer	1941-03-01	0.214677	0.802797	0	0	1.94639	2.99475	CDKN2B;UBE2D1;E2F4
Clathrin derived vesicle budding	1961-04-01	0.214702	0.802797	0	0	1.73063	2.66258	DTNBP1;M6PR;DNASE2;AP1M1
Leptin signaling pathway	1961-04-01	0.214702	0.802797	0	0	1.73063	2.66258	CREB1;PIK3R1;PLCG1;MTOR
Licensing factor removal from origins	1961-04-01	0.214702	0.802797	0	0	1.73063	2.66258	CDC20;PSMC3;PSMD3;PSMF1
MHC class II antigen presentation	6/103	0.21481	0.802797	0	0	1.5262	2.34729	KLC4;ACTR1A;SEC23A;ACTR1B;DCTN1;AP1M1
Alzheimer's disease	9/169	0.21619	0.802797	0	0	1.38869	2.12691	PPP3CC;PLCB4;CALML5;PSEN2;EIF2AK3;ATP2A2;CACNA1D;ITPR3;CAPN1
Platelet homeostasis	1982-05-01	0.216564	0.802797	0	0	1.60179	2.45052	PPP2R1B;STIM1;PPP2R5B;ATP2A2;ITPR3
Chagas disease	6/104	0.221079	0.802797	0	0	1.51055	2.27977	MAP2K4;PLCB4;PPP2R1B;PIK3R1;IRAK4;MAPK12
BMP receptor signaling	1942-03-01	0.225012	0.802797	0	0	1.89638	2.82865	CTDSP1;CTDSP2;SMAD5
Eukaryotic transcription initiation	1942-03-01	0.225012	0.802797	0	0	1.89638	2.82865	POLR2C;POLR3H;GTF2F2
Messenger RNA splicing: minor pathway	1942-03-01	0.225012	0.802797	0	0	1.89638	2.82865	NCBP2;POLR2C;GTF2F2
Netrin-1 signaling	1942-03-01	0.225012	0.802797	0	0	1.89638	2.82865	UNC5A;SIAH2;PLCG1
VEGF, hypoxia, and angiogenesis	1942-03-01	0.225012	0.802797	0	0	1.89638	2.82865	EIF2B4;PIK3R1;PLCG1
CREB transcription factor and its extracellular signals	2022-02-23	0.226006	0.802797	0	0	2.34709	3.49057	CREB1;PIK3R1
Collagen binding in corneal epithelia mediated by Erk and PI-3 Kinase	2022-02-23	0.226006	0.802797	0	0	2.34709	3.49057	PIK3R1;PLCG1
Cyclins and cell cycle regulation	2022-02-23	0.226006	0.802797	0	0	2.34709	3.49057	CDKN2B;CDK4
Signaling by bone morphogenetic protein (BMP)	2022-02-23	0.226006	0.802797	0	0	2.34709	3.49057	UBE2D1;SMAD5
DNA repair	6/105	0.227408	0.802797	0	0	1.49521	2.21442	MGMT;TDP1;POLR2C;LIG3;CCNO;FANCF
Signaling by FGFR in disease	7/128	0.234122	0.802797	0	0	1.42745	2.07253	CREB1;TSC2;THEM4;ITPR3;PIK3R1;PLCG1;MTOR
Mitotic prometaphase	1943-03-01	0.23544	0.802797	0	0	1.84888	2.67403	CDC20;RCC2;MAD1L1
Porphyrin and chlorophyll metabolism	1943-03-01	0.23544	0.802797	0	0	1.84888	2.67403	ALAD;COX15;EARS2
Fatty acid, triacylglycerol, and ketone body metabolism	9/173	0.235792	0.802797	0	0	1.35454	1.95704	ABCA1;MED12;SREBF1;SMARCD3;HDAC3;BDH1;CHD9;SIN3A;NPAS2
TGF-beta regulation of skeletal system development	1985-05-01	0.238106	0.802797	0	0	1.54148	2.21208	RBL2;CDKN2B;PPP2R1B;E2F4;SMAD5
Inhibition of cellular proliferation by Gleevec	2022-02-24	0.240615	0.802797	0	0	2.24028	3.19142	MAP2K4;PIK3R1
Anandamide metabolism	2022-01-07	0.243364	0.802797	0	0	4.10534	5.80166	PLD2
Attachment of GPI anchor to uPAR	2022-01-07	0.243364	0.802797	0	0	4.10534	5.80166	PIGS
BAD activation and translocation to mitochondria	2022-01-07	0.243364	0.802797	0	0	4.10534	5.80166	PPP3CC
CREB phosphorylation	2022-01-07	0.243364	0.802797	0	0	4.10534	5.80166	CREB1
Creatine metabolism	2022-01-07	0.243364	0.802797	0	0	4.10534	5.80166	CKB
Endothelial NOS activation	2022-01-07	0.243364	0.802797	0	0	4.10534	5.80166	ZDHHC21
FXR and LXR regulation of cholesterol metabolism	2022-01-07	0.243364	0.802797	0	0	4.10534	5.80166	ABCA1
Nef-mediated CD8 downregulation	2022-01-07	0.243364	0.802797	0	0	4.10534	5.80166	ATP6V1H
Negative regulation of the PI3K/Akt network	2022-01-07	0.243364	0.802797	0	0	4.10534	5.80166	THEM4
PP2A-mediated dephosphorylation of key metabolic factors	2022-01-07	0.243364	0.802797	0	0	4.10534	5.80166	PPP2R1B
Phosphatidylglycerol biosynthesis	2022-01-07	0.243364	0.802797	0	0	4.10534	5.80166	PLD2
SARS coronavirus protease	2022-01-07	0.243364	0.802797	0	0	4.10534	5.80166	FBL
Vitamin D (calciferol) metabolism	2022-01-07	0.243364	0.802797	0	0	4.10534	5.80166	CYP2R1
EGFR1 pathway	8/152	0.243687	0.802797	0	0	1.37092	1.93556	GJB2;GADD45A;CDK4;SLC20A1;MT1L;HPCAL1;PBXIP1;SQSTM1
G-protein-mediated events	1944-03-01	0.245951	0.802797	0	0	1.80369	2.52989	CREB1;PLCB4;ITPR3
Lysine degradation	1944-03-01	0.245951	0.802797	0	0	1.80369	2.52989	ALDH3A2;DOT1L;PLOD3
Vasopressin-regulated water reabsorption	1944-03-01	0.245951	0.802797	0	0	1.80369	2.52989	NSF;CREB1;DCTN1
LPA receptor mediated events	1965-04-01	0.248418	0.802797	0	0	1.61681	2.25164	LPAR2;PIK3R1;PLCG1;PLD2
Ck1/Cdk5 regulation by type 1 glutamate receptors	2022-02-25	0.255264	0.802797	0	0	2.14277	2.92586	NCS1;PPP1R1B
G0 and early G1 pathway	2022-02-25	0.255264	0.802797	0	0	2.14277	2.92586	RBL2;E2F4
TPO signaling pathway	2022-02-25	0.255264	0.802797	0	0	2.14277	2.92586	PIK3R1;PLCG1
RNA polymerase III transcription	1945-03-01	0.256533	0.802797	0	0	1.76065	2.39536	GTF3C3;SNAPC2;POLR3H
Destabilization of mRNA by AUF1 (hnRNP D0)	1966-04-01	0.257023	0.802797	0	0	1.59065	2.16104	PSMC3;CDK4;PSMD3;PSMF1
SIDS susceptibility pathways	1967-04-01	0.265685	0.802797	0	0	1.56532	2.07474	RYR2;CREB1;IL6R;CC2D1A
T cell receptor signaling in naive CD4+ T cells	1967-04-01	0.265685	0.802797	0	0	1.56532	2.07474	STIM1;SH3BP2;BCL10;PLCG1
Epidermal growth factor receptor (EGFR) pathway	6/111	0.2665	0.802797	0	0	1.40933	1.86367	MAP2K4;CREB1;PIK3R1;PLCG1;RHOQ;MAPK12
Polo-like kinase 1 (PLK1) pathway	1946-03-01	0.267175	0.802797	0	0	1.71961	2.26964	CDC20;GORASP1;ECT2
CARM1 and regulation of the estrogen receptor	2022-02-26	0.269928	0.802797	0	0	2.05338	2.6891	HDAC4;HDAC3
ERBB2 role in signal transduction and oncology	2022-02-26	0.269928	0.802797	0	0	2.05338	2.6891	PIK3R1;IL6R
Estrogen receptor transcription factor targets	2022-02-26	0.269928	0.802797	0	0	2.05338	2.6891	TAF6L;HDAC3
Inhibition of activated T cell apoptosis by neuropeptides VIP and PACAP	2022-02-26	0.269928	0.802797	0	0	2.05338	2.6891	PPP3CC;PLCG1
RXR/VDR pathway	2022-02-26	0.269928	0.802797	0	0	2.05338	2.6891	ABCA1;SREBF1
YAP1- and WWTR1 (TAZ)-stimulated gene expression	2022-02-26	0.269928	0.802797	0	0	2.05338	2.6891	SMARCD3;CHD9
Immune system	43/998	0.272088	0.802797	0	0	1.11431	1.45041	ATF2;OTUD5;RNASEL;SEC23A;CUL7;DCTN1;UBE2D1;ITPR3;PIK3R1;BCL10;CDC20;KLC4;ACTR1A;ACTR1B;PPP2R1B;PSMD3;THEM4;PSMF1;PLCG1;KPNA3;IL6R;AP1M1;RAP1GAP2;MAP2K4;PPP2R5B;TSC2;IRAK4;MAPK12;MTOR;NUP93;MAVS;CDC34;CREB1;PSMC3;STIM1;UBE2S;ANAPC4;ASB7;STUB1;XAF1;SQSTM1;RNF220;ASB1
Metabolism	68/1615	0.272513	0.802797	0	0	1.08947	1.41638	PIGS;PI4K2B;CMAS;CHD9;PIGQ;ADK;CYP46A1;HS6ST2;MED12;ALAD;TDO2;SPR;HYAL2;FPGT;CYP2R1;IDS;LDLRAP1;EARS2;IDH3A;MECR;OXSM;MOGS;PAX6;BPGM;NUP93;ALDH3A2;PLCB4;BDH1;ATP6V1B2;B3GNT2;ACSS3;HDAC3;COX15;CACNA1D;ITPR3;PIK3R1;MTMR6;NPAS2;PLD2;NEU3;PTDSS2;ALDH3B2;POLR2C;PHKG2;INPP5E;CHST15;ATP6V1H;ASL;PLCG1;CKB;ATP6V0E2;ABCA1;MPST;PMM1;B3GAT3;MOCOS;ASNS;MCAT;TRIT1;EXT2;GNPDA1;GNPDA2;IMPDH1;P4HA2;POLR3H;PPT2;CR…
BRCA1-dependent ubiquitin ligase activity	2022-01-08	0.272921	0.802797	0	0	3.51868	4.56927	FANCF
Beta-oxidation of pristanoyl-CoA	2022-01-08	0.272921	0.802797	0	0	3.51868	4.56927	CRAT
Chromatin remodeling by nuclear receptors to facilitate initiation of transcription in carcinoma cells	2022-01-08	0.272921	0.802797	0	0	3.51868	4.56927	HDAC3
Degradation of cysteine and homocysteine	2022-01-08	0.272921	0.802797	0	0	3.51868	4.56927	SLC25A10
Lysosphingolipid and lysophosphatidic acid (LPA) G-protein coupled receptors	2022-01-08	0.272921	0.802797	0	0	3.51868	4.56927	LPAR2
Recycling of eIF2-GDP complex	2022-01-08	0.272921	0.802797	0	0	3.51868	4.56927	EIF2B4
S6K1 signaling	2022-01-08	0.272921	0.802797	0	0	3.51868	4.56927	MTOR
SREBP control of lipid biosynthesis	2022-01-08	0.272921	0.802797	0	0	3.51868	4.56927	SREBF1
Sema4D-mediated inhibition of cell attachment and migration	2022-01-08	0.272921	0.802797	0	0	3.51868	4.56927	PLXNB1
Thiamine metabolism	2022-01-08	0.272921	0.802797	0	0	3.51868	4.56927	MTMR6
Vitamin D biosynthesis	2022-01-08	0.272921	0.802797	0	0	3.51868	4.56927	CYP2R1
AMPK signaling	1968-04-01	0.274401	0.802797	0	0	1.54078	1.99249	SREBF1;TSC2;PIK3R1;MTOR
Activation of NF-kappaB in B cells	1968-04-01	0.274401	0.802797	0	0	1.54078	1.99249	PSMC3;PSMD3;BCL10;PSMF1
Actions of nitric oxide in the heart	1947-03-01	0.277867	0.802797	0	0	1.68045	2.152	RYR2;PIK3R1;PLCG1
Regulation of transcription by NOTCH1 intracellular domain	1947-03-01	0.277867	0.802797	0	0	1.68045	2.152	HDAC4;TLE2;HDAC3
Cell cycle: G2/M checkpoint	2022-02-27	0.284584	0.802797	0	0	1.97114	2.47718	CDC34;GADD45A
Collecting duct acid secretion	2022-02-27	0.284584	0.802797	0	0	1.97114	2.47718	ATP6V1B2;ATP6V0E2
Proteins and DNA sequences in cardicac structures	2022-02-27	0.284584	0.802797	0	0	1.97114	2.47718	SMARCD3;ATP2A2
RNA polymerase III transcription initiation from type 2 promoter	2022-02-27	0.284584	0.802797	0	0	1.97114	2.47718	GTF3C3;POLR3H
VEGFR1 pathway	2022-02-27	0.284584	0.802797	0	0	1.97114	2.47718	PIK3R1;PLCG1
eIF4E and p70 S6 kinase regulation	2022-02-27	0.284584	0.802797	0	0	1.97114	2.47718	PIK3R1;MTOR
Adrenergic pathway	7/137	0.288132	0.802797	0	0	1.328	1.65248	RGS3;PLCB4;GRK6;CACNA1D;ITPR3;PLCG1;MAPK12
Chondroitin sulfate/dermatan sulfate metabolism	1948-03-01	0.288599	0.802797	0	0	1.64302	2.0418	B3GAT3;CHST15;IDS
DNA replication	10/207	0.290806	0.802797	0	0	1.25238	1.54681	CDC20;PPP2R1B;PSMC3;RCC2;GORASP1;PSMD3;PPP2R5B;CENPN;PSMF1;MAD1L1
G alpha q pathway	1970-04-01	0.291967	0.802797	0	0	1.49394	1.83921	RGS3;GRK6;ITPR3;PLD2
Long-term potentiation	1970-04-01	0.291967	0.802797	0	0	1.49394	1.83921	PPP3CC;PLCB4;CALML5;ITPR3
MicroRNA regulation of DNA damage response	1970-04-01	0.291967	0.802797	0	0	1.49394	1.83921	CREB1;GADD45A;CDK4;TNFRSF10B
Signaling events mediated by HDAC class I	1970-04-01	0.291967	0.802797	0	0	1.49394	1.83921	HDAC4;HDAC3;SIN3A;WDR77
Capped intron-containing pre-mRNA processing	7/138	0.294314	0.802797	0	0	1.31779	1.6118	NUP93;NCBP2;POLR2C;GTF2F2;CDC40;SNRPA;CCAR1
Cell cycle: G1/S checkpoint	2022-02-28	0.299211	0.802797	0	0	1.89523	2.2868	CDKN2B;CDK4
Nef in HIV-1 replication and disease pathogenesis	2022-02-28	0.299211	0.802797	0	0	1.89523	2.2868	ATP6V1H;AP1M1
PKB-mediated events	2022-02-28	0.299211	0.802797	0	0	1.89523	2.2868	TSC2;MTOR
RNA polymerase III transcription initiation From type 3 promoter	2022-02-28	0.299211	0.802797	0	0	1.89523	2.2868	SNAPC2;POLR3H
TGF-beta receptor activation of SMADs	2022-02-28	0.299211	0.802797	0	0	1.89523	2.2868	PMEPA1;STUB1
Amino acid and oligopeptide SLC transporters	1949-03-01	0.299361	0.802797	0	0	1.60721	1.93847	SLC7A8;SLC17A5;SLC25A10
Angiopoietin receptor Tie2-mediated signaling	1949-03-01	0.299361	0.802797	0	0	1.60721	1.93847	ELF1;PIK3R1;PLD2
Ceramide signaling pathway	1949-03-01	0.299361	0.802797	0	0	1.60721	1.93847	MAP2K4;CRADD;TRADD
FoxO family signaling	1949-03-01	0.299361	0.802797	0	0	1.60721	1.93847	RBL2;CSNK1G3;GADD45A
G alpha 12 pathway	1949-03-01	0.299361	0.802797	0	0	1.60721	1.93847	MAP2K4;MAPK12;PLD2
T cell receptor signaling pathway	7/139	0.300525	0.802797	0	0	1.30774	1.5722	MAP2K4;PPP3CC;CDK4;PIK3R1;BCL10;PLCG1;MAPK12
Mitochondrial pathway of apoptosis: multidomain Bcl-2 family	1971-04-01	0.300806	0.802797	0	0	1.47156	1.76777	UBL4A;HTRA2;ITPR3;CAPN1
RIG-I-like receptor signaling pathway	1971-04-01	0.300806	0.802797	0	0	1.47156	1.76777	OTUD5;MAVS;TRADD;MAPK12
Rac1 cell motility signaling pathway	1971-04-01	0.300806	0.802797	0	0	1.47156	1.76777	ATF2;MAP2K4;NOXA1;PIK3R1
AKT phosphorylation of nuclear targets	2022-01-09	0.301324	0.802797	0	0	3.07869	3.69309	CREB1
COPII-mediated vesicle transport	2022-01-09	0.301324	0.802797	0	0	3.07869	3.69309	SEC23A
Calcium/calmodulin-dependent protein kinase activation	2022-01-09	0.301324	0.802797	0	0	3.07869	3.69309	CREB1
Heme biosynthesis	2022-01-09	0.301324	0.802797	0	0	3.07869	3.69309	ALAD
Ketone body biosynthesis and degradation	2022-01-09	0.301324	0.802797	0	0	3.07869	3.69309	BDH1
Nef-mediated CD4 downregulation	2022-01-09	0.301324	0.802797	0	0	3.07869	3.69309	ATP6V1H
Type I hemidesmosome assembly	2022-01-09	0.301324	0.802797	0	0	3.07869	3.69309	ITGB4
Urea cycle	2022-01-09	0.301324	0.802797	0	0	3.07869	3.69309	ASL
ERBB signaling pathway	1994-05-01	0.305656	0.802797	0	0	1.38495	1.64157	BTC;MAP2K4;PIK3R1;PLCG1;MTOR
Cyclin A-Cdk2-associated events at S phase entry	1972-04-01	0.309675	0.802797	0	0	1.44984	1.69956	PSMC3;CDK4;PSMD3;PSMF1
Myocyte adrenergic pathway	1972-04-01	0.309675	0.802797	0	0	1.44984	1.69956	RYR2;GRK6;CACNA1D;TNNI3
Type 2 diabetes mellitus	1950-03-01	0.310143	0.802797	0	0	1.57294	1.84147	CACNA1D;PIK3R1;MTOR
CDO in myogenesis	2029-02-01	0.313787	0.802797	0	0	1.82494	2.11518	TCF3;MAPK12
Histidine metabolism	2029-02-01	0.313787	0.802797	0	0	1.82494	2.11518	ALDH3A2;ALDH3B2
IGF1 pathway	2029-02-01	0.313787	0.802797	0	0	1.82494	2.11518	GRB10;PIK3R1
Influence of Ras and Rho proteins on G1 to S transition	2029-02-01	0.313787	0.802797	0	0	1.82494	2.11518	CDK4;PIK3R1
Lipoprotein metabolism	2029-02-01	0.313787	0.802797	0	0	1.82494	2.11518	ABCA1;LDLRAP1
Post-translational modification: biosynthesis of GPI-anchored proteins	2029-02-01	0.313787	0.802797	0	0	1.82494	2.11518	PIGS;PIGQ
RNA polymerase	2029-02-01	0.313787	0.802797	0	0	1.82494	2.11518	POLR2C;POLR3H
Sema4D in semaphorin signaling	2029-02-01	0.313787	0.802797	0	0	1.82494	2.11518	PLXNB1;MYH10
Skeletal myogenesis control by HDAC and calcium/calmodulin-dependent kinase (CaMK)	2029-02-01	0.313787	0.802797	0	0	1.82494	2.11518	PPP3CC;PIK3R1
HIV life cycle	6/118	0.313991	0.802797	0	0	1.32076	1.52996	NUP93;NCBP2;POLR2C;VPS37A;VPS37B;GTF2F2
E2F transcription factor network	1974-04-01	0.327482	0.802797	0	0	1.40827	1.57209	RBL2;TFE3;E2F4;CES3
Gastric acid secretion	1974-04-01	0.327482	0.802797	0	0	1.40827	1.57209	PLCB4;CALML5;ITPR3;SLC9A1
RANKL regulation of apoptosis and immune response	1974-04-01	0.327482	0.802797	0	0	1.40827	1.57209	CDK4;PRMT3;TSC2;CDK16
Biosynthesis of the N-glycan precursor (dolichol lipid-linked oligosaccharide, LLO) and transfer to a nascent protein	1930-02-01	0.328295	0.802797	0	0	1.75967	1.96	PMM1;RFT1
Heparan sulfate/heparin glycosaminoglycan (HS-GAG) biosynthesis	1930-02-01	0.328295	0.802797	0	0	1.75967	1.96	EXT2;HS6ST2
Interferon-beta enhancer pathway	1930-02-01	0.328295	0.802797	0	0	1.75967	1.96	ATF2;SMARCB1
Interleukin-2/STAT5 pathway	1930-02-01	0.328295	0.802797	0	0	1.75967	1.96	ELF1;PIK3R1
Nectin adhesion pathway	1930-02-01	0.328295	0.802797	0	0	1.75967	1.96	PTPRM;PIK3R1
Signaling by FGFR1 mutants	1930-02-01	0.328295	0.802797	0	0	1.75967	1.96	PIK3R1;PLCG1
Tumor necrosis factor (TNF) pathway	1930-02-01	0.328295	0.802797	0	0	1.75967	1.96	MAP2K4;TRADD
Activation of the AP-1 family of transcription factors	2022-01-10	0.32862	0.802797	0	0	2.73647	3.04529	ATF2
Bile acid and bile salt biosynthesis via 24-hydroxycholesterol	2022-01-10	0.32862	0.802797	0	0	2.73647	3.04529	CYP46A1
DCC role in regulating apoptosis	2022-01-10	0.32862	0.802797	0	0	2.73647	3.04529	UNC5A
Deregulation of CDK5 in Alzheimer's disease	2022-01-10	0.32862	0.802797	0	0	2.73647	3.04529	CAPN1
Glycoprotein 1b-IX-V activation signaling	2022-01-10	0.32862	0.802797	0	0	2.73647	3.04529	PIK3R1
Nef-mediated downregulation of MHC class I complex cell surface expression	2022-01-10	0.32862	0.802797	0	0	2.73647	3.04529	AP1M1
Netrin mediated repulsion signals	2022-01-10	0.32862	0.802797	0	0	2.73647	3.04529	UNC5A
Ran role in mitotic spindle regulation	2022-01-10	0.32862	0.802797	0	0	2.73647	3.04529	NUMA1
Reduction of cytosolic calcium levels	2022-01-10	0.32862	0.802797	0	0	2.73647	3.04529	ATP2A2
Rheb GTPase activity by AMPK regulation	2022-01-10	0.32862	0.802797	0	0	2.73647	3.04529	TSC2
Second messenger role in netrin-1 signaling	2022-01-10	0.32862	0.802797	0	0	2.73647	3.04529	PLCG1
TRAF6-mediated IRF7 activation in TLR7/8 or 9 signaling	2022-01-10	0.32862	0.802797	0	0	2.73647	3.04529	IRAK4
Tetrahydrobiopterin (BH4) biosynthesis, recycling, salvage and regulation	2022-01-10	0.32862	0.802797	0	0	2.73647	3.04529	SPR
Zinc influx into cells by the SLC39 gene family	2022-01-10	0.32862	0.802797	0	0	2.73647	3.04529	SLC39A3
Signaling events mediated by stem cell factor receptor (c-Kit)	1952-03-01	0.331733	0.808205	0	0	1.50858	1.6646	SPRED1;GRB10;PIK3R1
Arrhythmogenic right ventricular cardiomyopathy (ARVC)	1975-04-01	0.33641	0.813794	0	0	1.38837	1.51252	RYR2;ITGB4;ATP2A2;CACNA1D
VEGF signaling pathway	1976-04-01	0.345347	0.813794	0	0	1.36901	1.45554	PPP3CC;PIK3R1;PLCG1;MAPK12
Dilated cardiomyopathy	5/100	0.352142	0.813794	0	0	1.29707	1.35378	RYR2;ITGB4;ATP2A2;CACNA1D;TNNI3
Kit receptor signaling pathway	1954-03-01	0.353298	0.813794	0	0	1.44927	1.50788	GRB10;PIK3R1;PLCG1
Phospholipase C-mediated cascade	1954-03-01	0.353298	0.813794	0	0	1.44927	1.50788	CREB1;ITPR3;PLCG1
ALK2 pathway	2022-01-11	0.35485	0.813794	0	0	2.46269	2.5515	SMAD5
BTG family proteins and cell cycle regulation	2022-01-11	0.35485	0.813794	0	0	2.46269	2.5515	BTG2
Down syndrome cell adhesion molecule (DSCAM) interactions	2022-01-11	0.35485	0.813794	0	0	2.46269	2.5515	MAPK12
E2F1 destruction pathway	2022-01-11	0.35485	0.813794	0	0	2.46269	2.5515	CDC34
Folate biosynthesis	2022-01-11	0.35485	0.813794	0	0	2.46269	2.5515	SPR
Integrin beta-4 pathway	2022-01-11	0.35485	0.813794	0	0	2.46269	2.5515	ITGB4
Mammalian target of rapamycin complex 1 (mTORC1)-mediated signaling	2022-01-11	0.35485	0.813794	0	0	2.46269	2.5515	MTOR
Messenger RNA decay by 3' to 5' exoribonuclease	2022-01-11	0.35485	0.813794	0	0	2.46269	2.5515	EXOSC5
Purine ribonucleoside monophosphate biosynthesis	2022-01-11	0.35485	0.813794	0	0	2.46269	2.5515	IMPDH1
Recruitment of NuMA to mitotic centrosomes	2022-01-11	0.35485	0.813794	0	0	2.46269	2.5515	NUMA1
SLBP-dependent processing of replication-dependent histone pre-mRNAs	2022-01-11	0.35485	0.813794	0	0	2.46269	2.5515	NCBP2
Serotonin transporter activity	2022-01-11	0.35485	0.813794	0	0	2.46269	2.5515	TGFB1I1
Signaling by VEGF	2022-01-11	0.35485	0.813794	0	0	2.46269	2.5515	PDGFC
Stress fiber formation mediated by Rho-selective guanine exchange factor AKAP13	2022-01-11	0.35485	0.813794	0	0	2.46269	2.5515	LPAR2
TGF-beta signaling in gastrointestinal stem cells	2022-01-11	0.35485	0.813794	0	0	2.46269	2.5515	SMAD5
Tryptophan catabolism	2022-01-11	0.35485	0.813794	0	0	2.46269	2.5515	TDO2
eIF2 regulation	2022-01-11	0.35485	0.813794	0	0	2.46269	2.5515	EIF2AK3
p38 gamma/delta MAPK pathway	2022-01-11	0.35485	0.813794	0	0	2.46269	2.5515	MAPK12
Alanine, aspartate and glutamate metabolism	1932-02-01	0.35704	0.813794	0	0	1.64219	1.6913	ASNS;ASL
Alpha-synuclein signaling	1932-02-01	0.35704	0.813794	0	0	1.64219	1.6913	STUB1;PLD2
Post-translational protein modification	9/196	0.357996	0.813794	0	0	1.1865	1.21881	PIGS;SEC23A;PMM1;PIGQ;RFT1;B3GNT2;MOGS;DOHH;MUC20
Lipid and lipoprotein metabolism	21/489	0.358468	0.813794	0	0	1.10709	1.13579	ABCA1;PI4K2B;SREBF1;SMARCD3;HDAC3;CHD9;PIK3R1;CYP46A1;MTMR6;NPAS2;PLD2;MED12;PTDSS2;NEU3;BDH1;SIN3A;VAPB;INPP5E;CYP2R1;LDLRAP1;CRAT
Pancreatic secretion	5/101	0.359938	0.814136	0	0	1.28349	1.3115	RYR2;PLCB4;ATP2A2;ITPR3;SLC9A1
Apoptosis regulation	1978-04-01	0.36323	0.814136	0	0	1.33187	1.34881	UNC5A;PSMC3;PSMD3;PSMF1
Calcium regulation in the cardiac cell	7/149	0.363819	0.814136	0	0	1.21501	1.22849	RYR2;GJB2;RGS3;GRK6;ATP2A2;CACNA1D;ITPR3
T cell receptor signaling in naive CD8+ T cells	1955-03-01	0.364052	0.814136	0	0	1.42132	1.43619	STIM1;BCL10;PLCG1
TAp63 pathway	1955-03-01	0.364052	0.814136	0	0	1.42132	1.43619	SMARCD3;ITGB4;GADD45A
Transport of mature transcript to cytoplasm	1955-03-01	0.364052	0.814136	0	0	1.42132	1.43619	NUP93;NCBP2;CDC40
Neurotrophin signaling pathway	6/126	0.369684	0.824679	0	0	1.23219	1.22616	PRDM4;CALML5;PIK3R1;PLCG1;IRAK4;MAPK12
Propanoate metabolism	1933-02-01	0.371248	0.825293	0	0	1.58913	1.57465	ALDH3A2;ACSS3
Fc epsilon receptor I signaling pathway	1979-04-01	0.372166	0.825293	0	0	1.31405	1.29882	MAP2K4;PIK3R1;PLCG1;MAPK12
Alanine and aspartate metabolism	2022-01-12	0.380057	0.825293	0	0	2.23869	2.16579	ASL
Caspase-mediated cleavage of cytoskeletal proteins	2022-01-12	0.380057	0.825293	0	0	2.23869	2.16579	ADD1
ERK inactivation	2022-01-12	0.380057	0.825293	0	0	2.23869	2.16579	PPP2R1B
Gamma-aminobutyric acid receptor life cycle	2022-01-12	0.380057	0.825293	0	0	2.23869	2.16579	NSF
Inhibition of replication initiation of damaged DNA by RB1/E2F1	2022-01-12	0.380057	0.825293	0	0	2.23869	2.16579	PPP2R1B
NF-kappaB activation through FADD/RIP-1 pathway	2022-01-12	0.380057	0.825293	0	0	2.23869	2.16579	MAVS
Nucleotide G-protein coupled receptors (GPCRs)	2022-01-12	0.380057	0.825293	0	0	2.23869	2.16579	P2RY2
Platelet endothelial cell adhesion molecule 1 (PECAM1) interactions	2022-01-12	0.380057	0.825293	0	0	2.23869	2.16579	PLCG1
Tandem pore domain potassium channels	2022-01-12	0.380057	0.825293	0	0	2.23869	2.16579	KCNK6
Apoptosis modulation and signaling	1980-04-01	0.381093	0.825548	0	0	1.29669	1.25093	CRADD;TRADD;HTRA2;TNFRSF10B
HIV factor interactions with host	6/128	0.383705	0.828731	0	0	1.21187	1.16083	NUP93;PSMC3;PSMD3;ATP6V1H;PSMF1;AP1M1
Ephrin receptor A forward pathway	1934-02-01	0.385328	0.828731	0	0	1.53939	1.46806	PLCG1;EFNA5
Induction of apoptosis through DR3 and DR4/5 death receptors	1934-02-01	0.385328	0.828731	0	0	1.53939	1.46806	TRADD;TNFRSF10B
Fibroblast growth factor receptor pathway	5/105	0.391139	0.837438	0	0	1.23189	1.15637	MAP2K4;CREB1;PIK3R1;PLCG1;MAPK12
Messenger RNA processing	9/203	0.396978	0.837438	0	0	1.14327	1.05624	NUP93;NCBP2;POLR2C;DDX20;GTF2F2;CLK4;CDC40;SNRPA;CCAR1
Basal transcription factors	1935-02-01	0.399268	0.837438	0	0	1.49267	1.37045	TAF6L;GTF2F2
EGF receptor (ErbB1) signaling pathway	1935-02-01	0.399268	0.837438	0	0	1.49267	1.37045	PIK3R1;PLCG1
Integrated cancer pathway	1935-02-01	0.399268	0.837438	0	0	1.49267	1.37045	CDK4;NOXA1
Interleukin-2/PI3K pathway	1935-02-01	0.399268	0.837438	0	0	1.49267	1.37045	PIK3R1;MTOR
MEF2D role in T cell apoptosis	1935-02-01	0.399268	0.837438	0	0	1.49267	1.37045	PPP3CC;PLCG1
PIK3C1/AKT pathway	1935-02-01	0.399268	0.837438	0	0	1.49267	1.37045	TBC1D4;MTOR
Alpha-hemoglobin stabilizing enzyme (AHSP) pathway	2022-01-13	0.40428	0.837438	0	0	2.05203	1.85841	ALAD
Chondroitin sulfate/dermatan sulfate degradation	2022-01-13	0.40428	0.837438	0	0	2.05203	1.85841	IDS
Glucose-dependent insulinotropic polypeptide (GIP) biosynthesis, secretion, and inactivation	2022-01-13	0.40428	0.837438	0	0	2.05203	1.85841	PAX6
Melanocyte development and pigmentation pathway	2022-01-13	0.40428	0.837438	0	0	2.05203	1.85841	CREB1
N-glycan trimming in the ER and calnexin/calreticulin cycle	2022-01-13	0.40428	0.837438	0	0	2.05203	1.85841	MOGS
PIP biosynthesis at the early endosome membrane	2022-01-13	0.40428	0.837438	0	0	2.05203	1.85841	PI4K2B
Purine salvage	2022-01-13	0.40428	0.837438	0	0	2.05203	1.85841	ADK
Signal attenuation	2022-01-13	0.40428	0.837438	0	0	2.05203	1.85841	GRB10
Ion transport by P-type ATPases	1936-02-01	0.413059	0.838018	0	0	1.44869	1.28088	ATP7B;ATP2A2
Signaling to ERKs	1936-02-01	0.413059	0.838018	0	0	1.44869	1.28088	PLCG1;MAPK12
G alpha i pathway	5/108	0.414474	0.838018	0	0	1.19583	1.05322	MAP2K4;RGS3;GRK6;ITPR3;MAPK12
Neurotrophic factor-mediated Trk receptor signaling	1960-03-01	0.41724	0.838018	0	0	1.29631	1.13309	PIK3R1;PLCG1;SQSTM1
Signaling by interleukins	5/109	0.422224	0.838018	0	0	1.18427	1.0211	MAP2K4;PIK3R1;IRAK4;IL6R;SQSTM1
Asparagine N-linked glycosylation	1985-04-01	0.425433	0.838018	0	0	1.21633	1.03953	SEC23A;PMM1;RFT1;MOGS
MicroRNAs in cardiomyocyte hypertrophy	1985-04-01	0.425433	0.838018	0	0	1.21633	1.03953	HDAC4;MAP2K4;PIK3R1;MTOR
ALK in cardiac myocytes	1937-02-01	0.42669	0.838018	0	0	1.40723	1.19853	ATF2;SMAD5
AKT phosphorylation of cytosolic targets	2022-01-14	0.427558	0.838018	0	0	1.89408	1.60933	TSC2
CARM1 transcriptional regulation by protein methylation	2022-01-14	0.427558	0.838018	0	0	1.89408	1.60933	CREB1
Glycogen breakdown (glycogenolysis)	2022-01-14	0.427558	0.838018	0	0	1.89408	1.60933	PHKG2
Glycosphingolipid biosynthesis: globo series	2022-01-14	0.427558	0.838018	0	0	1.89408	1.60933	NAGA
HIV-1 early elongation complex formation	2022-01-14	0.427558	0.838018	0	0	1.89408	1.60933	NCBP2
Initiation of the second proteolytic cleavage of Notch receptor by receptor-ligand binding	2022-01-14	0.427558	0.838018	0	0	1.89408	1.60933	JAG2
Intronless pre-mRNA processing	2022-01-14	0.427558	0.838018	0	0	1.89408	1.60933	NCBP2
MAP kinase inactivation of SMRT corepressor	2022-01-14	0.427558	0.838018	0	0	1.89408	1.60933	MAP2K4
Non-homologous end-joining (NHEJ) pathway	2022-01-14	0.427558	0.838018	0	0	1.89408	1.60933	TDP1
Porphyrin metabolism	2022-01-14	0.427558	0.838018	0	0	1.89408	1.60933	ALAD
S1P/S1P4 pathway	2022-01-14	0.427558	0.838018	0	0	1.89408	1.60933	PLCG1
T cell receptor/JNK pathway	2022-01-14	0.427558	0.838018	0	0	1.89408	1.60933	MAP2K4
TRAF3-dependent IRF activation pathway	2022-01-14	0.427558	0.838018	0	0	1.89408	1.60933	MAVS
Glucose metabolism	1961-03-01	0.427716	0.838018	0	0	1.27389	1.08191	PPP2R1B;PHKG2;SLC25A10
HIV genome transcription	1961-03-01	0.427716	0.838018	0	0	1.27389	1.08191	NCBP2;POLR2C;GTF2F2
Toll receptor cascades	7/159	0.42798	0.838018	0	0	1.13448	0.962806	ATF2;MAP2K4;CREB1;PPP2R1B;UBE2S;UBE2D1;IRAK4
Progesterone-mediated oocyte maturation	1986-04-01	0.434214	0.838018	0	0	1.20143	1.00226	ANAPC4;PIK3R1;MAD1L1;MAPK12
mRNA stability regulation by proteins that bind AU-rich elements	1986-04-01	0.434214	0.838018	0	0	1.20143	1.00226	EXOSC5;PSMC3;PSMD3;PSMF1
Signaling events mediated by focal adhesion kinase	1962-03-01	0.438125	0.838018	0	0	1.25223	1.03341	MAP2K4;PIK3R1;PLCG1
Signaling events mediated by HDAC class II	1938-02-01	0.440153	0.838018	0	0	1.36806	1.12268	HDAC4;HDAC3
Transport of mature mRNAs derived from intronless transcripts	1938-02-01	0.440153	0.838018	0	0	1.36806	1.12268	NUP93;NCBP2
Proteasome degradation	1963-03-01	0.448461	0.838018	0	0	1.2313	0.98742	PSMC3;PSMD3;UBE2D1
Arf6 vesicle-mediated transport	2022-01-15	0.449928	0.838018	0	0	1.7587	1.40462	PLD2
BMP signaling pathway in stem cells	2022-01-15	0.449928	0.838018	0	0	1.7587	1.40462	SMAD5
Calcium signaling by HBx of hepatitis B virus	2022-01-15	0.449928	0.838018	0	0	1.7587	1.40462	CREB1
Cytochrome P450 metabolism of endogenous sterols	2022-01-15	0.449928	0.838018	0	0	1.7587	1.40462	CYP46A1
Glycosaminoglycan biosynthesis: keratan sulfate	2022-01-15	0.449928	0.838018	0	0	1.7587	1.40462	B3GNT2
HDL-mediated lipid transport	2022-01-15	0.449928	0.838018	0	0	1.7587	1.40462	ABCA1
Messenger RNA decay by 5' to 3' exoribonuclease	2022-01-15	0.449928	0.838018	0	0	1.7587	1.40462	DCP1B
Mu-calpain pathway	2022-01-15	0.449928	0.838018	0	0	1.7587	1.40462	CAPN1
PRC2 complex long-term gene silencing through modification of histone tails	2022-01-15	0.449928	0.838018	0	0	1.7587	1.40462	PHC1
Repression of pain sensation by the transcriptional regulator DREAM	2022-01-15	0.449928	0.838018	0	0	1.7587	1.40462	CREB1
Spliceosomal assembly	2022-01-15	0.449928	0.838018	0	0	1.7587	1.40462	SNRPA
Validated nuclear estrogen receptor beta network	2022-01-15	0.449928	0.838018	0	0	1.7587	1.40462	SMARCB1
HIF-1 degradation in normoxia	1988-04-01	0.45166	0.838018	0	0	1.1727	0.932094	PSMC3;PSMD3;PSMF1;MAPK12
E-cadherin nascent AJ-like junctions pathway	1939-02-01	0.453441	0.838018	0	0	1.33102	1.05269	PIK3R1;AP1M1
HIV-1 transcription initiation	1939-02-01	0.453441	0.838018	0	0	1.33102	1.05269	POLR2C;GTF2F2
Ubiquitin-mediated degradation of phosphorylated Cdc25A	1964-03-01	0.458719	0.838018	0	0	1.21105	0.943792	PSMC3;PSMD3;PSMF1
Prostate cancer	1989-04-01	0.460319	0.838018	0	0	1.15885	0.899075	CREB1;PDGFC;PIK3R1;MTOR
Salivary secretion	1989-04-01	0.460319	0.838018	0	0	1.15885	0.899075	PLCB4;CALML5;ITPR3;SLC9A1
PAC1 receptor pathway	1940-02-01	0.466545	0.838018	0	0	1.29593	0.988014	PLCB4;PLCG1
Fas signaling pathway	5/115	0.468243	0.838018	0	0	1.11932	0.849303	MAP2K4;CSNK1G3;MAP3K10;PIK3R1;MAPK12
Amino acid biosynthesis and interconversion (transamination)	2022-01-16	0.471424	0.838018	0	0	1.64137	1.2343	ASNS
Control of cell cycle and breast tumor growth by estrogen-responsive protein Efp	2022-01-16	0.471424	0.838018	0	0	1.64137	1.2343	CDK4
DNA-PK pathway in nonhomologous end joining	2022-01-16	0.471424	0.838018	0	0	1.64137	1.2343	PNKP
GluR2-containing AMPA receptor trafficking	2022-01-16	0.471424	0.838018	0	0	1.64137	1.2343	NSF
Hypoxia-inducible factor in the cardivascular system	2022-01-16	0.471424	0.838018	0	0	1.64137	1.2343	CREB1
Interleukin-9 signaling pathway	2022-01-16	0.471424	0.838018	0	0	1.64137	1.2343	PIK3R1
JNK (c-Jun kinases) phosphorylation and activation mediated by activated human TAK1	2022-01-16	0.471424	0.838018	0	0	1.64137	1.2343	MAP2K4
LPA4-mediated signaling events	2022-01-16	0.471424	0.838018	0	0	1.64137	1.2343	CREB1
N-glycan precursor substrate biosynthesis	2022-01-16	0.471424	0.838018	0	0	1.64137	1.2343	PMM1
Nucleotide-like (purinergic) G-protein coupled receptors	2022-01-16	0.471424	0.838018	0	0	1.64137	1.2343	P2RY2
Other glycan degradation	2022-01-16	0.471424	0.838018	0	0	1.64137	1.2343	NEU3
Other semaphorin interactions	2022-01-16	0.471424	0.838018	0	0	1.64137	1.2343	SEMA4A
PI3K subunit p85 role in regulation of actin organization and cell migration	2022-01-16	0.471424	0.838018	0	0	1.64137	1.2343	PIK3R1
Pantothenate and CoA biosynthesis	2022-01-16	0.471424	0.838018	0	0	1.64137	1.2343	VNN2
Primary bile acid biosynthesis	2022-01-16	0.471424	0.838018	0	0	1.64137	1.2343	CYP46A1
Rap1 signaling	2022-01-16	0.471424	0.838018	0	0	1.64137	1.2343	RAP1GAP2
Rb tumor suppressor/checkpoint signaling in response to DNA damage	2022-01-16	0.471424	0.838018	0	0	1.64137	1.2343	CDK4
Riboflavin metabolism	2022-01-16	0.471424	0.838018	0	0	1.64137	1.2343	MTMR6
TGF-beta receptor signaling in EMT (epithelial to mesenchymal transition)	2022-01-16	0.471424	0.838018	0	0	1.64137	1.2343	CGN
p75 neurotrophin receptor signaling via NF-kB	2022-01-16	0.471424	0.838018	0	0	1.64137	1.2343	SQSTM1
Developmental biology	17/420	0.474925	0.838018	0	0	1.03891	0.77357	SEMA4A;SREBF1;SMARCD3;HDAC3;UNC5A;CHD9;SIAH2;PAX6;CACNA1D;MAPK12;MED12;CREB1;CDK4;PLXNB1;PLCG1;TCF3;MYH10
Semaphorin interactions	1966-03-01	0.478984	0.838018	0	0	1.17248	0.86305	SEMA4A;PLXNB1;MYH10
Bioactive peptide-induced signaling pathway	1941-02-01	0.479462	0.838018	0	0	1.26263	0.928149	PIK3R1;PLCG1
Plasma membrane estrogen receptor signaling	1941-02-01	0.479462	0.838018	0	0	1.26263	0.928149	STRN;PIK3R1
Toll-like receptor signaling pathway regulation	6/142	0.480957	0.838018	0	0	1.08632	0.79516	OTUD5;MAP2K4;PIK3R1;IRAK4;SQSTM1;MAPK12
G alpha 13 pathway	1967-03-01	0.488982	0.838018	0	0	1.1541	0.825677	MAP2K4;MAP3K10;PLD2
Telomerase regulation	1967-03-01	0.488982	0.838018	0	0	1.1541	0.825677	SIN3A;TNKS;MTOR
cAMP cell motility pathway inferred from amoeba model	1967-03-01	0.488982	0.838018	0	0	1.1541	0.825677	PLCB4;ITPR3;PLCG1
ABCA transporters in lipid homeostasis	2022-01-17	0.492082	0.838018	0	0	1.5387	1.09111	ABCA7
Activation of BH3-only proteins	2022-01-17	0.492082	0.838018	0	0	1.5387	1.09111	PPP3CC
Atypical NF-kappaB pathway	2022-01-17	0.492082	0.838018	0	0	1.5387	1.09111	PIK3R1
Chromatin remodeling by hSWI/SNF ATP-dependent complexes	2022-01-17	0.492082	0.838018	0	0	1.5387	1.09111	SMARCB1
Chylomicron-mediated lipid transport	2022-01-17	0.492082	0.838018	0	0	1.5387	1.09111	LDLRAP1
Destabilization of mRNA by KSRP	2022-01-17	0.492082	0.838018	0	0	1.5387	1.09111	EXOSC5
Endocytotic role of NDK, phosphins and dynamin	2022-01-17	0.492082	0.838018	0	0	1.5387	1.09111	PPP3CC
Energy-dependent regulation of mTOR by LKB1-AMPK	2022-01-17	0.492082	0.838018	0	0	1.5387	1.09111	TSC2
Glycosylphosphatidylinositol (GPI) biosynthesis	2022-01-17	0.492082	0.838018	0	0	1.5387	1.09111	PIGQ
HIV-1 elongation complex formation in the absence of HIV-1 Tat	2022-01-17	0.492082	0.838018	0	0	1.5387	1.09111	NCBP2
Osteoclast signaling	2022-01-17	0.492082	0.838018	0	0	1.5387	1.09111	SLC9A1
Phenylalanine metabolism	2022-01-17	0.492082	0.838018	0	0	1.5387	1.09111	ALDH3B2
SUMOylation by RanBP2 regulates transcriptional repression	2022-01-17	0.492082	0.838018	0	0	1.5387	1.09111	HDAC4
Syndecan 3 pathway	2022-01-17	0.492082	0.838018	0	0	1.5387	1.09111	APH1B
Zinc transporters	2022-01-17	0.492082	0.838018	0	0	1.5387	1.09111	SLC39A3
Aldosterone-regulated sodium reabsorption	1942-02-01	0.492184	0.838018	0	0	1.231	0.872659	SCNN1B;PIK3R1
Amino acid metabolism	8/195	0.494296	0.840022	0	0	1.0533	0.74218	TDO2;PSMC3;PSMD3;ASNS;ASL;SLC25A10;PSMF1;CKB
Messenger RNA splicing: major pathway	1968-03-01	0.498886	0.846224	0	0	1.13629	0.790148	CDC40;SNRPA;CCAR1
Cleavage of growing transcript in the termination region	1943-02-01	0.504708	0.847916	0	0	1.20091	0.821155	NCBP2;CDC40
Growth hormone receptor signaling	1943-02-01	0.504708	0.847916	0	0	1.20091	0.821155	PIK3R1;PLCG1
NFAT involvement in hypertrophy of the heart	1969-03-01	0.508692	0.847916	0	0	1.11901	0.756355	PPP3CC;ATP2A2;PIK3R1
CBL signaling regulation	2022-01-18	0.511933	0.847916	0	0	1.44811	0.969603	PIK3R1
Corticosteroids and cardioprotection	2022-01-18	0.511933	0.847916	0	0	1.44811	0.969603	PIK3R1
Nicotinic acetylcholine receptor role in the regulation of apoptosis	2022-01-18	0.511933	0.847916	0	0	1.44811	0.969603	PIK3R1
PKA activation in glucagon signaling	2022-01-18	0.511933	0.847916	0	0	1.44811	0.969603	CREB1
Pertussis toxin-insensitive CCR5 signaling in macrophage	2022-01-18	0.511933	0.847916	0	0	1.44811	0.969603	PLCG1
Pre-NOTCH processing in Golgi	2022-01-18	0.511933	0.847916	0	0	1.44811	0.969603	ATP2A2
Serotonin receptor 4/6/7 and NR3C signaling	2022-01-18	0.511933	0.847916	0	0	1.44811	0.969603	CREB1
Tie2 signaling	2022-01-18	0.511933	0.847916	0	0	1.44811	0.969603	PIK3R1
ERBB2/ERBB3 signaling events	1944-02-01	0.51703	0.847916	0	0	1.17226	0.773286	PIK3R1;MTOR
AP-1 transcription factor network	1970-03-01	0.518396	0.847916	0	0	1.10225	0.724198	ATF2;ELF1;CREB1
Antiviral mechanism by interferon-stimulated genes	1970-03-01	0.518396	0.847916	0	0	1.10225	0.724198	NUP93;PLCG1;KPNA3
Hedgehog signaling pathway	1970-03-01	0.518396	0.847916	0	0	1.10225	0.724198	CSNK1G3;SIN3A;STK36
Long-term depression	1970-03-01	0.518396	0.847916	0	0	1.10225	0.724198	PLCB4;PPP2R1B;ITPR3
Signaling events mediated by VEGFR1 and VEGFR2	1970-03-01	0.518396	0.847916	0	0	1.10225	0.724198	GRB10;PIK3R1;PLCG1
Rho GTPase cycle	5/123	0.527665	0.847916	0	0	1.043	0.666781	ITSN1;ARHGEF16;TRIP10;ECT2;RHOQ
Interleukin-6 signaling pathway	1971-03-01	0.527995	0.847916	0	0	1.08599	0.693584	MAP2K4;PIK3R1;IL6R
Melanoma	1971-03-01	0.527995	0.847916	0	0	1.08599	0.693584	CDK4;PDGFC;PIK3R1
HNF3B pathway	1945-02-01	0.529146	0.847916	0	0	1.14494	0.728742	CREB1;BDH1
Signaling by FGFR mutants	1945-02-01	0.529146	0.847916	0	0	1.14494	0.728742	PIK3R1;PLCG1
Destabilization of mRNA by butyrate response factor 1 (BRF1)	2022-01-19	0.531009	0.847916	0	0	1.36759	0.865654	EXOSC5
ER-associated degradation (ERAD) pathway	2022-01-19	0.531009	0.847916	0	0	1.36759	0.865654	MOGS
FRS2-mediated activation	2022-01-19	0.531009	0.847916	0	0	1.36759	0.865654	PLCG1
GABA biosynthesis, release, reuptake and degradation	2022-01-19	0.531009	0.847916	0	0	1.36759	0.865654	DNAJC5
Gap junction assembly	2022-01-19	0.531009	0.847916	0	0	1.36759	0.865654	GJB2
IGF-1 receptor and longevity	2022-01-19	0.531009	0.847916	0	0	1.36759	0.865654	PIK3R1
Lissencephaly gene (LIS1) in neuronal migration and development	2022-01-19	0.531009	0.847916	0	0	1.36759	0.865654	DCTN1
PTEN-dependent cell cycle arrest and apoptosis	2022-01-19	0.531009	0.847916	0	0	1.36759	0.865654	PIK3R1
Ras activation upon calcium influx through NMDA receptor	2022-01-19	0.531009	0.847916	0	0	1.36759	0.865654	CREB1
TP53 network	2022-01-19	0.531009	0.847916	0	0	1.36759	0.865654	GADD45A
Telomeres, telomerase, cellular aging, and immortality	2022-01-19	0.531009	0.847916	0	0	1.36759	0.865654	TNKS
Alpha-6 beta-1 and alpha-6 beta-4 integrin signaling	1946-02-01	0.541054	0.860898	0	0	1.11886	0.687243	ITGB4;PIK3R1
Transfer RNA aminoacylation	1946-02-01	0.541054	0.860898	0	0	1.11886	0.687243	EARS2;FARS2
4-1BB-dependent immune response	2022-01-20	0.54934	0.861879	0	0	1.29555	0.776081	ATF2
Chondroitin sulfate biosynthesis	2022-01-20	0.54934	0.861879	0	0	1.29555	0.776081	CHST15
Estrogen receptor signaling pathway	2022-01-20	0.54934	0.861879	0	0	1.29555	0.776081	CREB1
Gene expression regulation in pancreatic beta cells	2022-01-20	0.54934	0.861879	0	0	1.29555	0.776081	PAX6
Golgi-associated vesicle biogenesis	2022-01-20	0.54934	0.861879	0	0	1.29555	0.776081	DTNBP1
Heparan sulfate/heparin glycosaminoglycan (HS-GAG) degradation	2022-01-20	0.54934	0.861879	0	0	1.29555	0.776081	IDS
Peroxisomal lipid metabolism	2022-01-20	0.54934	0.861879	0	0	1.29555	0.776081	CRAT
RNA polymerase III abortive and retractive initiation	2022-01-20	0.54934	0.861879	0	0	1.29555	0.776081	POLR3H
Phospholipid metabolism	8/205	0.551279	0.862426	0	0	0.99931	0.595104	PI4K2B;PTDSS2;NEU3;VAPB;INPP5E;PIK3R1;MTMR6;PLD2
ABC transporters	1947-02-01	0.552751	0.862426	0	0	1.09394	0.648538	ABCA1;ABCA7
Seven transmembrane receptor signaling through beta-arrestin	1974-03-01	0.55614	0.862426	0	0	1.03994	0.610168	MAP2K4;GRK6;MAPK12
Wnt/calcium/cyclic GMP pathway	1974-03-01	0.55614	0.862426	0	0	1.03994	0.610168	PLCB4;ITPR3;PLCG1
Spliceosome	5/127	0.556259	0.862426	0	0	1.00859	0.591558	NCBP2;CDC40;SNRPA;SRSF8;PQBP1
RNA polymerase II transcription	4/101	0.559715	0.862426	0	0	1.01485	0.588944	NCBP2;POLR2C;GTF2F2;CDC40
TNF-alpha signaling pathway	4/101	0.559715	0.862426	0	0	1.01485	0.588944	MAP2K4;TRAP1;TRADD;SQSTM1
Transcription	7/181	0.564227	0.862426	0	0	0.989894	0.566515	GTF3C3;SNAPC2;NCBP2;POLR2C;POLR3H;GTF2F2;CDC40
ATM pathway	1948-02-01	0.564236	0.862426	0	0	1.0701	0.6124	GADD45A;RNF8
Lipid digestion, mobilization, and transport	1948-02-01	0.564236	0.862426	0	0	1.0701	0.6124	ABCA1;LDLRAP1
N-glycan biosynthesis	1948-02-01	0.564236	0.862426	0	0	1.0701	0.6124	RFT1;MOGS
Glycolysis and gluconeogenesis	1975-03-01	0.565295	0.862426	0	0	1.02544	0.584918	ALDH3A2;ALDH3B2;BPGM
Integrin signaling pathway	6/155	0.56674	0.862426	0	0	0.990864	0.562666	MAP2K4;TSPAN17;CAPN1;PLCG1;RHOQ;MAPK12
IGF1 signaling pathway	2022-01-21	0.566956	0.862426	0	0	1.23071	0.698392	PIK3R1
Nicotine activity on dopaminergic neurons	2022-01-21	0.566956	0.862426	0	0	1.23071	0.698392	PPP1R1B
Oxidative stress-induced gene expression via Nrf2	2022-01-21	0.566956	0.862426	0	0	1.23071	0.698392	CREB1
S1P/S1P1 pathway	2022-01-21	0.566956	0.862426	0	0	1.23071	0.698392	PLCG1
T cell activation co-stimulatory signal	2022-01-21	0.566956	0.862426	0	0	1.23071	0.698392	PIK3R1
BDNF signaling pathway	10/261	0.569719	0.864764	0	0	0.980152	0.551445	DUSP5;BTG2;PCLO;PPP2R1B;NUMA1;GADD45A;P4HA2;POLR2C;HPCAL1;S100A4
RIG-I/MDA5-mediated induction of interferon-alpha/beta pathways	1976-03-01	0.574334	0.864764	0	0	1.01134	0.560832	OTUD5;MAVS;UBE2D1
Deadenylation-dependent mRNA decay	1949-02-01	0.575507	0.864764	0	0	1.04728	0.578624	EXOSC5;DCP1B
Interleukin-5 signaling pathway	1949-02-01	0.575507	0.864764	0	0	1.04728	0.578624	SPRED1;PIK3R1
Interleukin-4 signaling pathway	4/104	0.582987	0.864764	0	0	0.984247	0.53109	ATF2;HRH1;PIK3R1;MTOR
Mitochondrial pathway of apoptosis: caspases	1977-03-01	0.583255	0.864764	0	0	0.99762	0.537848	CAPN1;BCL10;XAF1
AKT signaling pathway	2022-01-22	0.583884	0.864764	0	0	1.17204	0.630619	PIK3R1
BRCA1, BRCA2 and ATR roles in cancer susceptibility	2022-01-22	0.583884	0.864764	0	0	1.17204	0.630619	FANCF
Beta-alanine metabolism	2022-01-22	0.583884	0.864764	0	0	1.17204	0.630619	ALDH3A2
Double-strand break repair	2022-01-22	0.583884	0.864764	0	0	1.17204	0.630619	TDP1
Epstein-Barr virus LMP1 signaling	2022-01-22	0.583884	0.864764	0	0	1.17204	0.630619	TRADD
Fanconi anemia pathway	2022-01-22	0.583884	0.864764	0	0	1.17204	0.630619	FANCF
Nephrin interactions	2022-01-22	0.583884	0.864764	0	0	1.17204	0.630619	PIK3R1
Nitric oxide signaling pathway	2022-01-22	0.583884	0.864764	0	0	1.17204	0.630619	PPP3CC
T cell receptor downstream signaling	2022-01-22	0.583884	0.864764	0	0	1.17204	0.630619	BCL10
TRAF6 mediated NF-kB activation	2022-01-22	0.583884	0.864764	0	0	1.17204	0.630619	MAVS
Translation factors	1950-02-01	0.586564	0.866872	0	0	1.02541	0.547027	EIF2B4;EIF2AK3
Type I interferon (interferon-alpha/beta) pathway	1951-02-01	0.597406	0.866872	0	0	1.00443	0.517439	PTPN18;PTPRM
Adipogenesis	5/133	0.597474	0.866872	0	0	0.961008	0.494963	RBL2;SREBF1;CREB1;GADD45A;E2F4
Tight junction	5/133	0.597474	0.866872	0	0	0.961008	0.494963	PPP2R1B;CDK4;CGN;MYH10;TJP3
Angiogenesis	2022-01-23	0.600151	0.866872	0	0	1.11871	0.571182	PLCG1
BAD phosphorylation mediated by IGF1R signaling	2022-01-23	0.600151	0.866872	0	0	1.11871	0.571182	PIK3R1
Downregulation of SMAD2/3-SMAD4 transcriptional activity	2022-01-23	0.600151	0.866872	0	0	1.11871	0.571182	UBE2D1
Hypoxia and p53 in the cardiovascular system	2022-01-23	0.600151	0.866872	0	0	1.11871	0.571182	GADD45A
Incretin biosynthesis, secretion, and inactivation	2022-01-23	0.600151	0.866872	0	0	1.11871	0.571182	PAX6
Mitochondrial pathway of apoptosis: antiapoptotic Bcl-2 family	2022-01-23	0.600151	0.866872	0	0	1.11871	0.571182	MAPK12
Nitrogen metabolism	2022-01-23	0.600151	0.866872	0	0	1.11871	0.571182	ASNS
Post-elongation processing of intronless pre-mRNA	2022-01-23	0.600151	0.866872	0	0	1.11871	0.571182	NCBP2
Proximal tubule bicarbonate reclamation	2022-01-23	0.600151	0.866872	0	0	1.11871	0.571182	SLC25A10
RNA polymerase III transcription termination	2022-01-23	0.600151	0.866872	0	0	1.11871	0.571182	POLR3H
Signaling events mediated by the hedgehog family	2022-01-23	0.600151	0.866872	0	0	1.11871	0.571182	PIK3R1
Antigen processing: cross presentation	1979-03-01	0.600736	0.866872	0	0	0.971266	0.494957	PSMC3;PSMD3;PSMF1
Interleukin-2 signaling pathway	32/847	0.60327	0.869057	0	0	0.964768	0.487585	HDAC4;BTG3;FCGBP;SMARCD3;NUMA1;PBXIP1;PIK3R1;SAMHD1;ETS2;SAMM50;RGS3;ZSWIM6;E2F4;CDK17;DUSP5;TRAP1;ASNS;ZNF75D;BPGM;JOSD1;SMAD5;ELF1;STIM1;VNN2;TTLL1;CTDSP2;ZNF614;S100A4;VAMP4;FAM8A1;PHLDB2;SEC22C
Mitochondrial protein import	1952-02-01	0.608033	0.869057	0	0	0.984288	0.489708	SAMM50;FXN
Signaling events mediated by PTP1B	1952-02-01	0.608033	0.869057	0	0	0.984288	0.489708	CAPN1;PIK3R1
Taste transduction	1952-02-01	0.608033	0.869057	0	0	0.984288	0.489708	SCNN1B;ITPR3
Cholesterol biosynthesis	2022-01-24	0.615783	0.869057	0	0	1.07001	0.518806	SREBF1
Dorso-ventral axis formation	2022-01-24	0.615783	0.869057	0	0	1.07001	0.518806	ETS2
Endogenous Toll-like receptor signaling	2022-01-24	0.615783	0.869057	0	0	1.07001	0.518806	IRAK4
NF-kappaB signaling pathway	2022-01-24	0.615783	0.869057	0	0	1.07001	0.518806	TRADD
Plexin D1 signaling	2022-01-24	0.615783	0.869057	0	0	1.07001	0.518806	SEMA4A
Proteasome complex	2022-01-24	0.615783	0.869057	0	0	1.07001	0.518806	PSMD3
Ras-independent pathway in NK cell-mediated cytotoxicity	2022-01-24	0.615783	0.869057	0	0	1.07001	0.518806	PIK3R1
Signal transduction of S1P receptor	2022-01-24	0.615783	0.869057	0	0	1.07001	0.518806	MAPK12
Sulfur amino acid metabolism	2022-01-24	0.615783	0.869057	0	0	1.07001	0.518806	SLC25A10
Tumor suppressor Arf inhibits ribosomal biogenesis	2022-01-24	0.615783	0.869057	0	0	1.07001	0.518806	PIK3R1
Amyotrophic lateral sclerosis (ALS)	1953-02-01	0.618445	0.871446	0	0	0.964937	0.463697	PPP3CC;MAPK12
Axon guidance	12/325	0.61983	0.872029	0	0	0.942563	0.450838	SEMA4A;PPP3CC;RGS3;EFNB3;CREB1;UNC5A;SIAH2;CACNA1D;PLXNB1;PLCG1;EFNA5;MYH10
Transmembrane transport of small molecules	16/432	0.621954	0.872452	0	0	0.945349	0.448936	SLC20A2;SLC20A1;CYBRD1;ATP2A2;ABCA7;SLC9A1;NUP93;ATP7B;SLC7A8;SLC9A7;SLC17A5;ATP6V1B2;ATP6V1H;SLC25A10;ATP6V0E2;SLC39A3
Natural killer cell-mediated cytotoxicity	5/137	0.623721	0.872452	0	0	0.931691	0.439807	PPP3CC;SH3BP2;TNFRSF10B;PIK3R1;PLCG1
Basigin interactions	2022-01-25	0.630805	0.872452	0	0	1.02537	0.47245	SLC7A8
Cellular response to hypoxia	2022-01-25	0.630805	0.872452	0	0	1.02537	0.47245	UBE2D1
IGF1 receptor signaling through beta-arrestin	2022-01-25	0.630805	0.872452	0	0	1.02537	0.47245	MAPK12
Maturity onset diabetes of the young	2022-01-25	0.630805	0.872452	0	0	1.02537	0.47245	PAX6
Metal ion solute carrier family (SLC) transporters	2022-01-25	0.630805	0.872452	0	0	1.02537	0.47245	SLC39A3
PIP2 hydrolysis	2022-01-25	0.630805	0.872452	0	0	1.02537	0.47245	ITPR3
Phosphoinositides and their downstream targets	2022-01-25	0.630805	0.872452	0	0	1.02537	0.47245	PLCG1
Regulatory RNA pathways	2022-01-25	0.630805	0.872452	0	0	1.02537	0.47245	POLR2C
SHC1 events in ERBB2 signaling	2022-01-25	0.630805	0.872452	0	0	1.02537	0.47245	BTC
T cell signal transduction	1983-03-01	0.634222	0.873408	0	0	0.92251	0.42007	MAP2K4;PLCG1;MAPK12
S phase	4/112	0.641415	0.873408	0	0	0.910959	0.404537	PSMC3;CDK4;PSMD3;PSMF1
Differentiation pathway in PC12 cells	1984-03-01	0.642281	0.873408	0	0	0.911073	0.403358	MAP2K4;PLCB4;PLCG1
Small cell lung cancer	1984-03-01	0.642281	0.873408	0	0	0.911073	0.403358	CDKN2B;CDK4;PIK3R1
ALK1 pathway	2022-01-26	0.64524	0.873408	0	0	0.984308	0.431258	SMAD5
Ascorbate and aldarate metabolism	2022-01-26	0.64524	0.873408	0	0	0.984308	0.431258	ALDH3A2
Galactose metabolism	2022-01-26	0.64524	0.873408	0	0	0.984308	0.431258	GALK1
Integrin family cell surface interactions	2022-01-26	0.64524	0.873408	0	0	0.984308	0.431258	ITGB4
PGC-1a regulation	2022-01-26	0.64524	0.873408	0	0	0.984308	0.431258	PPP3CC
Ras signaling pathway	2022-01-26	0.64524	0.873408	0	0	0.984308	0.431258	PIK3R1
TGF-beta signaling in development	2022-01-26	0.64524	0.873408	0	0	0.984308	0.431258	SMAD5
Termination of O-glycan biosynthesis	2022-01-26	0.64524	0.873408	0	0	0.984308	0.431258	MUC20
Tetrasaccharide linker sequence formation in glycosaminoglycan biosynthesis	2022-01-26	0.64524	0.873408	0	0	0.984308	0.431258	B3GAT3
Cytosolic DNA-sensing pathway	1956-02-01	0.6484	0.873408	0	0	0.911187	0.394769	MAVS;POLR3H
SLC-mediated transmembrane transport	9/251	0.649931	0.873408	0	0	0.914192	0.393915	NUP93;SLC7A8;SLC20A2;SLC20A1;SLC9A7;SLC17A5;SLC25A10;SLC39A3;SLC9A1
C-Myb transcription factor network	1985-03-01	0.650215	0.873408	0	0	0.899915	0.387371	SIN3A;ETS2;MAD1L1
Acute myeloid leukemia	1957-02-01	0.657961	0.873408	0	0	0.894573	0.374476	PIK3R1;MTOR
Keratinocyte differentiation	1957-02-01	0.657961	0.873408	0	0	0.894573	0.374476	MAP2K4;ETS2
SHP2 signaling	1957-02-01	0.657961	0.873408	0	0	0.894573	0.374476	PIK3R1;IL6R
Immune system signaling by interferons, interleukins, prolactin, and growth hormones	10/280	0.658018	0.873408	0	0	0.910266	0.380967	NUP93;MAP2K4;RNASEL;PIK3R1;PLCG1;IRAK4;XAF1;KPNA3;IL6R;SQSTM1
BAD phosphorylation regulation	2022-01-27	0.659111	0.873408	0	0	0.9464	0.394519	PIK3R1
Bile acid and bile salt metabolism	2022-01-27	0.659111	0.873408	0	0	0.9464	0.394519	CYP46A1
Control of gene expression by vitamin D receptor	2022-01-27	0.659111	0.873408	0	0	0.9464	0.394519	TSC2
Glycolysis	2022-01-27	0.659111	0.873408	0	0	0.9464	0.394519	PPP2R1B
Glycosphingolipid biosynthesis: lacto and neolacto series	2022-01-27	0.659111	0.873408	0	0	0.9464	0.394519	B3GNT2
Kinesins	2022-01-27	0.659111	0.873408	0	0	0.9464	0.394519	KLC4
Mammalian calpain regulation of cell motility	2022-01-27	0.659111	0.873408	0	0	0.9464	0.394519	CAPN1
Rev-mediated nuclear export of HIV-1 RNA	2022-01-27	0.659111	0.873408	0	0	0.9464	0.394519	NUP93
T cell receptor regulation of apoptosis	22/603	0.659671	0.873408	0	0	0.929831	0.386823	DUSP5;TRAP1;SLC20A1;TRADD;IFRD2;ITSN1;COPS7B;TNFRSF10B;GNL2;STK4;ETS2;MAPK12;CDC20;FBL;CDK4;ALKBH1;JMY;TP53BP2;S100A4;PSMF1;E2F4;ECT2
Actin cytoskeleton regulation	8/226	0.660935	0.873795	0	0	0.90205	0.373538	CYFIP1;ITGB4;PDGFC;PIP4K2C;PIK3R1;MYH10;GIT1;SLC9A1
Interleukin-5 regulation of apoptosis	5/144	0.667101	0.877186	0	0	0.884447	0.358037	TRAP1;DUSP5;CREB1;GADD45A;P2RY2
Nucleotide excision repair	1958-02-01	0.667313	0.877186	0	0	0.878553	0.355371	CUL4A;POLR2C
Tryptophan metabolism	1958-02-01	0.667313	0.877186	0	0	0.878553	0.355371	ALDH3A2;TDO2
CXCR4 signaling pathway	4/116	0.668535	0.877186	0	0	0.87824	0.353638	GRK6;PIK3R1;PLCG1;MTOR
Vascular smooth muscle contraction	4/116	0.668535	0.877186	0	0	0.87824	0.353638	PLCB4;CALML5;CACNA1D;ITPR3
Dual incision reaction in TC-NER	2022-01-28	0.672441	0.877186	0	0	0.911301	0.361641	POLR2C
Interleukin receptor SHC signaling	2022-01-28	0.672441	0.877186	0	0	0.911301	0.361641	PIK3R1
PTM: gamma carboxylation, hypusine formation and arylsulfatase activation	2022-01-28	0.672441	0.877186	0	0	0.911301	0.361641	DOHH
Phosphatidic acid biosynthesis	2022-01-28	0.672441	0.877186	0	0	0.911301	0.361641	PLD2
DNA replication pre-Initiation	1988-03-01	0.673258	0.877186	0	0	0.868018	0.343412	PSMC3;PSMD3;PSMF1
RNA degradation	1959-02-01	0.676458	0.88008	0	0	0.863095	0.337371	EXOSC5;DCP1B
BARD1 signaling events	2022-01-29	0.68525	0.882818	0	0	0.878709	0.332127	FANCF
Inhibition of insulin secretion by adrenaline/noradrenaline	2022-01-29	0.68525	0.882818	0	0	0.878709	0.332127	CACNA1D
Phototransduction	2022-01-29	0.68525	0.882818	0	0	0.878709	0.332127	CALML5
Reelin signaling pathway	2022-01-29	0.68525	0.882818	0	0	0.878709	0.332127	PIK3R1
Statin pathway	2022-01-29	0.68525	0.882818	0	0	0.878709	0.332127	ABCA1
MAPK signaling pathway	11/314	0.685906	0.882818	0	0	0.891843	0.336238	ATF2;DUSP5;MAP2K4;PPP3CC;CREB1;GADD45A;TRADD;MAP3K10;CACNA1D;STK4;MAPK12
Gap junction pathway	1990-03-01	0.687988	0.882818	0	0	0.847974	0.317129	PLCB4;PDGFC;ITPR3
Cytochrome P450 pathway	1961-02-01	0.694131	0.882818	0	0	0.83375	0.304398	CYP2R1;CYP46A1
FGF signaling pathway	1961-02-01	0.694131	0.882818	0	0	0.83375	0.304398	PIK3R1;PLCG1
Ion channel transport	1961-02-01	0.694131	0.882818	0	0	0.83375	0.304398	ATP7B;ATP2A2
Apoptosis intrinsic pathway	2022-01-30	0.697559	0.882818	0	0	0.848364	0.305554	PPP3CC
Butanoate metabolism	2022-01-30	0.697559	0.882818	0	0	0.848364	0.305554	BDH1
Gap junction trafficking and regulation	2022-01-30	0.697559	0.882818	0	0	0.848364	0.305554	GJB2
Glutamate binding and activation of AMPA receptors and synaptic plasticity	2022-01-30	0.697559	0.882818	0	0	0.848364	0.305554	NSF
Inactivation of GSK3 by Akt causes accumulation of beta-catenin in alveolar macrophages	2022-01-30	0.697559	0.882818	0	0	0.848364	0.305554	PIK3R1
Ovarian infertility genes	2022-01-30	0.697559	0.882818	0	0	0.848364	0.305554	CDK4
Retinoic acid receptor-mediated signaling	2022-01-30	0.697559	0.882818	0	0	0.848364	0.305554	HDAC3
TRAF6-mediated IRF7 activation	2022-01-30	0.697559	0.882818	0	0	0.848364	0.305554	MAVS
p38-alpha and p38-beta regulation	2022-01-30	0.697559	0.882818	0	0	0.848364	0.305554	MAP2K4
Gastrin-CREB signaling pathway via PKC and MAPK	7/206	0.698202	0.882818	0	0	0.8644	0.310533	HRH1;PLCB4;CREB1;P2RY2;LPAR2;ITPR3;PIK3R1
Notch signaling pathway	4/121	0.700407	0.884362	0	0	0.840489	0.299293	JAG2;APH1B;PSEN2;PIK3R1
FSH regulation of apoptosis	9/263	0.703175	0.886611	0	0	0.870451	0.306529	ALDH3A2;P4HA2;DNAJC5;PSMD3;CEBPG;PPP2R5B;ATP2A2;S100A4;CDK16
Alpha-V beta-3 integrin/OPN pathway	2022-01-31	0.709387	0.888216	0	0	0.820043	0.281565	PIK3R1
Amino acid transport across the plasma membrane	2022-01-31	0.709387	0.888216	0	0	0.820043	0.281565	SLC7A8
CD40/CD40L signaling	2022-01-31	0.709387	0.888216	0	0	0.820043	0.281565	MAP2K4
Gluconeogenesis	2022-01-31	0.709387	0.888216	0	0	0.820043	0.281565	SLC25A10
Keratan sulfate/keratin metabolism	2022-01-31	0.709387	0.888216	0	0	0.820043	0.281565	B3GNT2
O-linked glycosylation of mucins	1963-02-01	0.710999	0.888996	0	0	0.80633	0.275026	B3GNT2;MUC20
Cell surface interactions at the vascular wall	1994-03-01	0.715941	0.891275	0	0	0.810531	0.270845	SLC7A8;PIK3R1;PLCG1
Fc gamma receptor-mediated phagocytosis	1994-03-01	0.715941	0.891275	0	0	0.810531	0.270845	PIK3R1;PLCG1;PLD2
Interferon alpha/beta signaling	1964-02-01	0.719137	0.891275	0	0	0.793283	0.261548	RNASEL;XAF1
Validated nuclear estrogen receptor alpha network	1964-02-01	0.719137	0.891275	0	0	0.793283	0.261548	HDAC4;PRDM15
Hypothetical network for drug addiction	1932-01-01	0.720753	0.891275	0	0	0.793548	0.259854	CREB1
Pancreatic beta-cell development regulation	1932-01-01	0.720753	0.891275	0	0	0.793548	0.259854	PAX6
Serotonin HTR1 group and FOS pathway	1932-01-01	0.720753	0.891275	0	0	0.793548	0.259854	CREB1
Sphingolipid de novo biosynthesis	1932-01-01	0.720753	0.891275	0	0	0.793548	0.259854	VAPB
RNA polymerase I, RNA polymerase III, and mitochondrial transcription	1995-03-01	0.722619	0.891947	0	0	0.801679	0.260445	GTF3C3;SNAPC2;POLR3H
Factors involved in megakaryocyte development and platelet production	4/125	0.724273	0.891947	0	0	0.812534	0.262113	KLC4;EHD2;DOCK9;SIN3A
Integration of energy metabolism	4/125	0.724273	0.891947	0	0	0.812534	0.262113	PPP2R1B;CACNA1D;ITPR3;PAX6
Interleukin-12-mediated signaling events	1965-02-01	0.727081	0.894181	0	0	0.780651	0.248807	ATF2;MTOR
E2F-mediated regulation of DNA replication	1933-01-01	0.731675	0.897375	0	0	0.76871	0.24016	PPP2R1B
Glycoprotein VI-mediated activation cascade	1933-01-01	0.731675	0.897375	0	0	0.76871	0.24016	PIK3R1
Endochondral ossification	1966-02-01	0.734834	0.899483	0	0	0.768413	0.236756	HDAC4;DDR2
Cysteine and methionine metabolism	1934-01-01	0.74217	0.899483	0	0	0.745377	0.222254	MPST
EGF receptor transactivation by GPCRs in cardiac hypertrophy	1934-01-01	0.74217	0.899483	0	0	0.745377	0.222254	PLCG1
EPO receptor signaling	1934-01-01	0.74217	0.899483	0	0	0.745377	0.222254	PLCG1
Fatty acid beta oxidation	1934-01-01	0.74217	0.899483	0	0	0.745377	0.222254	CRAT
HIF-2-alpha transcription factor network	1934-01-01	0.74217	0.899483	0	0	0.745377	0.222254	FXN
MAPK/TRK pathway	1934-01-01	0.74217	0.899483	0	0	0.745377	0.222254	CREB1
Nuclear receptors in lipid metabolism and toxicity	1934-01-01	0.74217	0.899483	0	0	0.745377	0.222254	ABCA1
Adipocytokine signaling pathway	1967-02-01	0.742399	0.899483	0	0	0.756552	0.225353	TRADD;MTOR
PDGFB signaling pathway	4/129	0.746696	0.903472	0	0	0.786368	0.229696	MAP2K4;GRB10;PIK3R1;PLCG1
Arf6 signal transduction regulation	1935-01-01	0.752256	0.903722	0	0	0.723416	0.205941	GIT1
Ether lipid metabolism	1935-01-01	0.752256	0.903722	0	0	0.723416	0.205941	PLD2
Interleukin-7 signaling pathway	1935-01-01	0.752256	0.903722	0	0	0.723416	0.205941	PIK3R1
fMLP induced chemokine gene expression in HMC-1 cells	1935-01-01	0.752256	0.903722	0	0	0.723416	0.205941	PPP3CC
Integrin-mediated cell adhesion	3/100	0.754178	0.903722	0	0	0.760157	0.21446	ITGB4;CAPN1;MAPK12
Pyrimidine metabolism	3/100	0.754178	0.903722	0	0	0.760157	0.21446	POLR2C;ENTPD6;POLR3H
Phase I of biological oxidations: functionalization of compounds	1969-02-01	0.756975	0.903722	0	0	0.733892	0.204334	CYP2R1;CYP46A1
Melanogenesis	3/101	0.760131	0.903722	0	0	0.752361	0.206346	CREB1;PLCB4;CALML5
GM-CSF-mediated signaling events	1936-01-01	0.761947	0.903722	0	0	0.702711	0.191052	PIK3R1
Generation of second messenger molecules	1936-01-01	0.761947	0.903722	0	0	0.702711	0.191052	PLCG1
Neurotransmitter release cycle	1936-01-01	0.761947	0.903722	0	0	0.702711	0.191052	DNAJC5
Phospholipids as signaling intermediaries	1936-01-01	0.761947	0.903722	0	0	0.702711	0.191052	PIK3R1
Steroid hormone, vitamin A, and vitamin D metabolism	1936-01-01	0.761947	0.903722	0	0	0.702711	0.191052	CYP2R1
Transport to the Golgi and subsequent modification	1936-01-01	0.761947	0.903722	0	0	0.702711	0.191052	SEC23A
NCAM signaling for neurite out-growth	1970-02-01	0.763992	0.903722	0	0	0.723061	0.194647	CREB1;CACNA1D
Nucleotide metabolism	1970-02-01	0.763992	0.903722	0	0	0.723061	0.194647	IMPDH1;ADK
Pancreatic cancer	1970-02-01	0.763992	0.903722	0	0	0.723061	0.194647	CDK4;PIK3R1
Activation of NMDA receptor upon glutamate binding and postsynaptic events	1937-01-01	0.77126	0.908527	0	0	0.683155	0.177436	CREB1
FRA pathway	1937-01-01	0.77126	0.908527	0	0	0.683155	0.177436	ITGB4
Interleukin-23-mediated signaling events	1937-01-01	0.77126	0.908527	0	0	0.683155	0.177436	PIK3R1
Purine metabolism	5/164	0.772096	0.908527	0	0	0.772385	0.199775	IMPDH1;POLR2C;ENTPD6;ADK;POLR3H
Leishmaniasis	1972-02-01	0.777499	0.910919	0	0	0.702329	0.176757	IRAK4;MAPK12
Sphingolipid metabolism	1972-02-01	0.777499	0.910919	0	0	0.702329	0.176757	NEU3;VAPB
Glycosphingolipid metabolism	1938-01-01	0.780208	0.910919	0	0	0.664657	0.164964	NEU3
Signaling of hepatocyte growth factor receptor	1938-01-01	0.780208	0.910919	0	0	0.664657	0.164964	PIK3R1
Striated muscle contraction	1938-01-01	0.780208	0.910919	0	0	0.664657	0.164964	TNNI3
Trefoil factor initiation of mucosal healing	1938-01-01	0.780208	0.910919	0	0	0.664657	0.164964	PIK3R1
Oxidative phosphorylation	4/136	0.782541	0.912457	0	0	0.744394	0.182532	COX15;ATP6V1B2;ATP6V1H;ATP6V0E2
Chronic myeloid leukemia	1973-02-01	0.783996	0.912969	0	0	0.692401	0.168497	CDK4;PIK3R1
FAS pathway and stress induction of heat shock protein regulation	1939-01-01	0.788808	0.916082	0	0	0.647132	0.153521	MAP2K4
Tricarboxylic acid (TCA) cycle	1939-01-01	0.788808	0.916082	0	0	0.647132	0.153521	IDH3A
Interferon signaling	5/168	0.789726	0.916082	0	0	0.753273	0.177825	NUP93;RNASEL;PLCG1;XAF1;KPNA3
Prolactin activation of MAPK signaling	1975-02-01	0.79649	0.922222	0	0	0.673361	0.153217	PIK3R1;MTOR
Pyruvate metabolism and citric acid (TCA) cycle	1940-01-01	0.797071	0.922222	0	0	0.630506	0.143006	IDH3A
Wnt signaling pathway	7/231	0.802085	0.926831	0	0	0.766917	0.169137	VANGL1;CSNK1G3;TLE2;PPP3CC;PLCB4;PPP2R1B;PPP2R5B
FOXM1 transcription factor network	1941-01-01	0.805011	0.927827	0	0	0.614712	0.133331	CDK4
Tyrosine metabolism	1941-01-01	0.805011	0.927827	0	0	0.614712	0.133331	ALDH3B2
Amine ligand-binding G-protein coupled receptors	1942-01-01	0.812641	0.930018	0	0	0.599687	0.124415	HRH1
Bladder cancer	1942-01-01	0.812641	0.930018	0	0	0.599687	0.124415	CDK4
Fatty acid metabolism	1942-01-01	0.812641	0.930018	0	0	0.599687	0.124415	ALDH3A2
Hexose transport	1942-01-01	0.812641	0.930018	0	0	0.599687	0.124415	NUP93
Signaling events mediated by T cell protein tyrosine phosphatase (TC-PTP)	1942-01-01	0.812641	0.930018	0	0	0.599687	0.124415	PIK3R1
Peroxisome	1978-02-01	0.814033	0.930018	0	0	0.646679	0.133057	PEX16;CRAT
Metapathway biotransformation	5/174	0.814154	0.930018	0	0	0.726301	0.149332	CYP2R1;NAT10;CYP46A1;NAT9;HS6ST2
Glycerophospholipid metabolism	1979-02-01	0.819573	0.931928	0	0	0.638248	0.126993	PTDSS2;PLD2
p73 transcription factor network	1979-02-01	0.819573	0.931928	0	0	0.638248	0.126993	JAG2;DCP1B
Cell differentiation by G alpha (i/o) pathway inferred from mouse Neuro2A model	1943-01-01	0.819973	0.931928	0	0	0.585379	0.116189	MAP2K4
Insulin secretion regulation by glucagon-like peptide-1	1943-01-01	0.819973	0.931928	0	0	0.585379	0.116189	ITPR3
Nuclear beta-catenin signaling and target gene transcription regulation	1980-02-01	0.824965	0.932859	0	0	0.630032	0.121227	MED12;TLE2
Gastrin pathway	1944-01-01	0.827018	0.932859	0	0	0.571735	0.108589	SREBF1
HNF3A pathway	1944-01-01	0.827018	0.932859	0	0	0.571735	0.108589	PRDM15
Interactions of HIV Vpr protein with host cellular proteins	1944-01-01	0.827018	0.932859	0	0	0.571735	0.108589	NUP93
NCAM1 interactions	1944-01-01	0.827018	0.932859	0	0	0.571735	0.108589	CACNA1D
Valine, leucine and isoleucine degradation	1944-01-01	0.827018	0.932859	0	0	0.571735	0.108589	ALDH3A2
Deposition of new CENP-A-containing nucleosomes at the centromere	1945-01-01	0.833787	0.934632	0	0	0.558712	0.101561	CENPN
Integrin-linked kinase signaling	1945-01-01	0.833787	0.934632	0	0	0.558712	0.101561	CREB1
Interleukin-3 signaling pathway	1945-01-01	0.833787	0.934632	0	0	0.558712	0.101561	PIK3R1
Interleukin-3, interleukin-5, and GM-CSF signaling	1945-01-01	0.833787	0.934632	0	0	0.558712	0.101561	PIK3R1
Wnt interactions in lipid metabolism and immune response	1945-01-01	0.833787	0.934632	0	0	0.558712	0.101561	SIAH2
RhoA activity regulation	1946-01-01	0.840293	0.939609	0	0	0.546268	0.0950534	ECT2
Leukocyte transendothelial migration	3/117	0.840317	0.939609	0	0	0.646225	0.112427	PIK3R1;PLCG1;MAPK12
Prolactin regulation of apoptosis	3/118	0.844459	0.943052	0	0	0.640572	0.108295	NUP93;SPRED1;LANCL1
Nucleotide-binding domain, leucine rich repeat containing receptor (NLR) signaling pathways	1947-01-01	0.846544	0.943052	0	0	0.534365	0.0890217	MAPK12
Regulation of NFAT transcription factors	1947-01-01	0.846544	0.943052	0	0	0.534365	0.0890217	CDK4
Huntington's disease	5/184	0.849765	0.943895	0	0	0.685365	0.111575	CREB1;PLCB4;SIN3A;DCTN1;POLR2C
NOD signaling pathway	1985-02-01	0.849806	0.943895	0	0	0.591924	0.0963337	CARD8;MAPK12
Diurnally regulated genes with circadian orthologs	1948-01-01	0.85255	0.943895	0	0	0.522968	0.0834256	CRY1
HES/HEY pathway	1948-01-01	0.85255	0.943895	0	0	0.522968	0.0834256	TCF3
Presenilin action in Notch and Wnt signaling	1948-01-01	0.85255	0.943895	0	0	0.522968	0.0834256	APH1B
Glycerophospholipid biosynthesis	1986-02-01	0.854373	0.944469	0	0	0.584846	0.0920478	PTDSS2;PLD2
Phagosome	4/154	0.856306	0.944469	0	0	0.654449	0.101523	M6PR;ATP6V1B2;ATP6V1H;ATP6V0E2
Arf6 integrin-mediated signaling pathway	1949-01-01	0.858322	0.944469	0	0	0.512046	0.0782285	PLD2
Glycerolipid metabolism	1949-01-01	0.858322	0.944469	0	0	0.512046	0.0782285	ALDH3A2
Muscle contraction	1949-01-01	0.858322	0.944469	0	0	0.512046	0.0782285	TNNI3
Metabolism of vitamins and cofactors	1951-01-01	0.869197	0.951563	0	0	0.491513	0.0689029	MOCOS
Nuclear receptor transcription pathway	1951-01-01	0.869197	0.951563	0	0	0.491513	0.0689029	NR2C2AP
Influenza viral RNA transcription and replication	3/125	0.870919	0.951563	0	0	0.603597	0.0834209	NCBP2;POLR2C;GTF2F2
Apoptotic execution phase	1952-01-01	0.874318	0.951563	0	0	0.48185	0.0647179	ADD1
Drug metabolism: other enzymes	1952-01-01	0.874318	0.951563	0	0	0.48185	0.0647179	IMPDH1
Endometrial cancer	1952-01-01	0.874318	0.951563	0	0	0.48185	0.0647179	PIK3R1
Interleukin-2 receptor beta chain in T cell activation	1952-01-01	0.874318	0.951563	0	0	0.48185	0.0647179	PIK3R1
Pyruvate metabolism	1952-01-01	0.874318	0.951563	0	0	0.48185	0.0647179	ALDH3A2
Vitamin B12 metabolism	1952-01-01	0.874318	0.951563	0	0	0.48185	0.0647179	ABCA1
Neural crest differentiation	1991-02-01	0.875357	0.951563	0	0	0.551845	0.0734635	HDAC4;HDAC3
Androgen receptor regulation of biosynthesis and transcription	1953-01-01	0.879238	0.951563	0	0	0.472559	0.0608179	MAP2K4
PI3K pathway	1953-01-01	0.879238	0.951563	0	0	0.472559	0.0608179	PIK3R1
Thrombin signaling through protease-activated receptors	1953-01-01	0.879238	0.951563	0	0	0.472559	0.0608179	PIK3R1
Innate immune system	9/319	0.879587	0.951563	0	0	0.711102	0.0912365	ATF2;OTUD5;MAP2K4;MAVS;CREB1;PPP2R1B;UBE2D1;IRAK4;MAPK12
Meiotic recombination	1954-01-01	0.883967	0.95424	0	0	0.463619	0.0571808	CDK4
Cell-cell communication	3/129	0.884184	0.95424	0	0	0.584313	0.0719229	ITGB4;PIK3R1;MAPK12
Basal cell carcinoma	1955-01-01	0.88851	0.957758	0	0	0.455009	0.0537864	STK36
G-protein signaling pathways	1995-02-01	0.890099	0.958322	0	0	0.528	0.0614713	PPP3CC;SLC9A1
Jak-STAT signaling pathway	5/199	0.892424	0.958937	0	0	0.631875	0.071916	PTPN18;SPRED1;PTPRM;PIK3R1;IL6R
Focal adhesion	6/233	0.896225	0.958937	0	0	0.647731	0.0709677	ITGB4;PDGFC;TNK1;PIK3R1;CAPN1;MAPK12
Interferon-gamma signaling pathway	1997-02-01	0.896847	0.958937	0	0	0.51683	0.0562671	PIK3R1;MTOR
Mitochondrial pathway of apoptosis: BH3-only Bcl-2 family	1997-02-01	0.896847	0.958937	0	0	0.51683	0.0562671	NOXA1;CAPN1
Mechanism of gene regulation by peroxisome proliferators via PPAR-alpha	1957-01-01	0.89707	0.958937	0	0	0.438713	0.0476534	PIK3R1
Pre-NOTCH expression and processing	1957-01-01	0.89707	0.958937	0	0	0.438713	0.0476534	ATP2A2
Selenium pathway	1960-01-01	0.908696	0.970211	0	0	0.416341	0.0398624	ABCA1
Colorectal cancer	1962-01-01	0.915708	0.973265	0	0	0.402648	0.0354561	PIK3R1
Shigellosis	1962-01-01	0.915708	0.973265	0	0	0.402648	0.0354561	MAPK12
EGF/EGFR signaling pathway	3/141	0.916973	0.973265	0	0	0.533168	0.0462133	CREB1;PIK3R1;PLCG1
Folate metabolism	1963-01-01	0.91901	0.973265	0	0	0.396133	0.0334567	ABCA1
Influenza infection	3/142	0.919283	0.973265	0	0	0.529304	0.0445469	NUP93;POLR2C;GTF2F2
Amoebiasis	2/105	0.92016	0.973265	0	0	0.476488	0.0396476	PLCB4;PIK3R1
Electron transport chain	2/105	0.92016	0.973265	0	0	0.476488	0.0396476	COX15;SLC25A14
Collagen biosynthesis and modifying enzymes	1964-01-01	0.922183	0.973265	0	0	0.389825	0.0315805	PLOD3
Endothelins	1964-01-01	0.922183	0.973265	0	0	0.389825	0.0315805	SLC9A1
Oncostatin M	8/311	0.922383	0.973265	0	0	0.646096	0.0522015	BTC;PLCB4;CALML5;MGMT;BCL10;STK4;ETS2;NOMO1
ERK1/ERK2 MAPK pathway	1965-01-01	0.925231	0.975126	0	0	0.383714	0.0298191	CREB1
HIF-1 transcriptional activity in hypoxia	1966-01-01	0.92816	0.977068	0	0	0.377791	0.0281646	CREB1
Protein metabolism	12/442	0.930327	0.978203	0	0	0.681852	0.0492428	PIGS;EIF2B4;SEC23A;SAMM50;PMM1;PIGQ;RFT1;B3GNT2;MOGS;DOHH;FXN;MUC20
Renal cell carcinoma	1970-01-01	0.938775	0.985933	0	0	0.355816	0.0224803	PIK3R1
Bacterial invasion of epithelial cells	1971-01-01	0.941174	0.986148	0	0	0.350714	0.0212629	PIK3R1
Viral myocarditis	1971-01-01	0.941174	0.986148	0	0	0.350714	0.0212629	MYH10
Adherens junction cell adhesion	1974-01-01	0.947822	0.990805	0	0	0.336249	0.0180189	PTPRM
Integrins in angiogenesis	1974-01-01	0.947822	0.990805	0	0	0.336249	0.0180189	PIK3R1
Interleukin-1 regulation of extracellular matrix	2/120	0.951119	0.993096	0	0	0.415591	0.0208278	ALDH3A2;ATF2
Hemostasis pathway	12/468	0.956437	0.995862	0	0	0.642085	0.0285986	EHD2;KLC4;SLC7A8;STIM1;PPP2R1B;SIN3A;DOCK9;PPP2R5B;ATP2A2;ITPR3;PLCG1;PIK3R1
TGF-beta regulation of extracellular matrix	15/565	0.958738	0.995862	0	0	0.664693	0.0280087	CDKN2B;SEC23A;SLC20A1;ARHGEF16;ASNS;PIK3R1;PPL;ETS2;ALDH3A2;RBL2;EFNB3;GNPDA1;RABEP2;CKB;E2F4
Antigen processing and presentation	1981-01-01	0.960562	0.995862	0	0	0.306715	0.0123413	CREB1
ATM-dependent DNA damage response	1982-01-01	0.962108	0.995862	0	0	0.302912	0.0117011	RBL2
Regular glucocorticoid receptor pathway	1982-01-01	0.962108	0.995862	0	0	0.302912	0.0117011	CREB1
Drug metabolism: cytochrome P450	1983-01-01	0.963594	0.995862	0	0	0.299203	0.0110961	ALDH3B2
Meiosis	1983-01-01	0.963594	0.995862	0	0	0.299203	0.0110961	CDK4
Cell junction organization	1984-01-01	0.965021	0.995862	0	0	0.295582	0.0105243	ITGB4
ECM-receptor interaction	1984-01-01	0.965021	0.995862	0	0	0.295582	0.0105243	ITGB4
Integrin cell surface interactions	1985-01-01	0.966393	0.995862	0	0	0.292048	0.00998364	ITGB4
Myc active pathway	1985-01-01	0.966393	0.995862	0	0	0.292048	0.00998364	CDK4
Neuronal system	6/283	0.967061	0.995862	0	0	0.529414	0.0177321	NSF;KCNK6;CREB1;DNAJC5;STX6;STX10
Hematopoietic cell lineage	1988-01-01	0.970194	0.997025	0	0	0.281933	0.0085312	IL6R
TNF-alpha effects on cytokine activity, cell motility, and apoptosis	2/135	0.970408	0.997025	0	0	0.368431	0.0110671	TNFRSF10B;ABCA7
Pathways in cancer	7/325	0.972262	0.99779	0	0	0.537545	0.0151209	CDKN2B;STK36;CDK4;PIK3R1;PLCG1;STK4;MTOR
Biological oxidations	2/139	0.974158	0.99858	0	0	0.357599	0.0093627	CYP2R1;CYP46A1
Extracellular matrix organization	1993-01-01	0.975598	0.99858	0	0	0.266541	0.00658476	PLOD3
Transport of glucose and other sugars, bile salts and organic acids, metal ions and amine compounds	1996-01-01	0.978359	0.99858	0	0	0.258084	0.00564654	SLC39A3
Chemokine signaling pathway	3/189	0.979968	0.99858	0	0	0.394581	0.00798463	PLCB4;GRK6;PIK3R1
Wnt signaling pathway and pluripotency	1998-01-01	0.980024	0.99858	0	0	0.252736	0.00509983	PPP2R1B
Transmission across chemical synapses	3/190	0.980577	0.99858	0	0	0.39245	0.00769767	NSF;CREB1;DNAJC5
Potassium channels	1999-01-01	0.980808	0.99858	0	0	0.250144	0.00484754	KCNK6
Chromosome maintenance	1/103	0.983647	0.999996	0	0	0.240284	0.00396175	CENPN
Leptin influence on immune response	1/110	0.987645	0.999996	0	0	0.224771	0.00279442	ABCA1
Tricarboxylic acid (TCA) cycle and respiratory electron transport	1/117	0.990666	0.999996	0	0	0.21113	0.00198003	IDH3A
Parkinson's disease	1/131	0.994673	0.999996	0	0	0.188254	0.00100545	HTRA2
Cell adhesion molecules (CAMs)	1/133	0.995084	0.999996	0	0	0.185383	0.000913654	PTPRM
Signal transduction	25/1020	0.996507	0.999996	0	0	0.605674	0.00211914	HDAC4;HDAC3;ITGB4;ITSN1;LPAR2;ATP2A2;ITPR3;HRH1;APH1B;GRB10;LRIG1;ATP6V1H;E2F4;ECT2;ATP6V0E2;JAG2;CDKN2B;ARHGEF16;CGN;MAPK12;MTOR;BTC;MOB1B;CREB1;ATP6V1B2
Platelet activation, signaling and aggregation	2/205	0.997432	0.999996	0	0	0.2405	0.000618455	ITPR3;PIK3R1
Translation	1/151	0.997611	0.999996	0	0	0.162983	0.000389867	EIF2B4
Cytokine-cytokine receptor interaction	3/265	0.99827	0.999996	0	0	0.279004	0.000483066	PDGFC;TNFRSF10B;IL6R
Interleukin-4 regulation of apoptosis	3/267	0.998382	0.999996	0	0	0.276861	0.000448389	HPCAL1;TP53BP2;NPAS2
Neuroactive ligand-receptor interaction	3/272	0.998631	0.999996	0	0	0.271643	0.000372152	HRH1;P2RY2;LPAR2
Class A GPCRs (rhodopsin-like)	2/253	0.999547	0.999996	0	0	0.194017	8.78206e-05	HRH1;P2RY2
G alpha (i) signaling events	1/199	0.99965	0.999996	0	0	0.123161	4.30756e-05	LPAR2
GPCR ligand binding	3/410	0.999985	0.999996	0	0	0.178231	2.66135e-06	HRH1;P2RY2;LPAR2
Signaling by GPCR	14/977	0.999994	0.999996	0	0	0.346029	2.13363e-06	ITSN1;ARHGEF16;LPAR2;ITPR3;PIK3R1;HRH1;PPP3CC;CREB1;PLCB4;PPP2R1B;P2RY2;PPP1R1B;PLXNB1;ECT2
Olfactory transduction	1/432	0.999996	0.999996	0	0	0.0558867	2.23164e-07	CALML5
