# Supplementary material for: An Image-Based Identification of Aggressive Breast Cancer Circulating Tumor Cell Subtypes
Source: Cancers (Basel). 2023 May 9;15(10):2669. doi: 10.3390/cancers15102669 (PMC10216536; doi:10.3390/cancers15102669)
Supplement: Supplementary file 1 [file cancers-15-02669-s001.zip › Suppl_Table_S3_Signaling_KEGG_Small_Vs_Large_RightClusterOut_UpLog2_P0.05.xlsx]

## Sheet: Sheet1
Term	Overlap	P-value	Adjusted P-value	Old P-value	Old Adjusted P-value	Odds Ratio	Combined Score	Genes
Cellular senescence	15/156	0.00119318	0.297507	0	0	2.64958	17.8346	CDKN2B;CALML5;GADD45A;TSC2;CACNA1D;ITPR3;PIK3R1;MAPK12;MTOR;RBL2;PPP3CC;CDK4;CAPN1;E2F4;SQSTM1
Amino sugar and nucleotide sugar metabolism	1948-07-01	0.00245755	0.297507	0	0	4.23035	25.4185	CMAS;GNPDA1;PMM1;GNPDA2;FPGT;GFUS;GALK1
Herpes simplex virus 1 infection	32/498	0.00419714	0.297507	0	0	1.71931	9.41036	ZNF133;ZNF253;RNASEL;ZNF670;TRADD;ZNF44;PIK3R1;ZNF568;ZNF225;ZNF544;ZNF563;ZNF100;ZNF562;ZNF320;EIF2B4;ZNF141;ZNF184;ZNF181;EIF2AK3;TSC2;PILRA;IRAK4;MTOR;MAVS;ZNF559;ZNF614;ZNF677;ZNF780A;RBAK;ZNF675;SRSF8;ZNF233
Lysosome	12/128	0.0043751	0.297507	0	0	2.5698	13.9587	AP1G2;HYAL2;M6PR;SLC17A5;ATP6V1H;IDS;NAGA;TPP1;DNASE2;PPT2;AP1M1;CLN5
Pathways of neurodegeneration	30/475	0.00691843	0.353663	0	0	1.6853	8.38197	RYR2;VCP;CALML5;DCTN1;PSEN2;HTRA2;ATP2A2;ITPR3;CACNA1D;ZFYVE1;KLC4;ACTR1A;ACTR1B;PPP3CC;PSMD3;ATXN1L;PLCG1;CAPN1;TRAP1;EIF2AK3;WIPI1;ATG14;ATG13;MTOR;MAPK12;PLCB4;PSMC3;VAPB;MAP3K10;SQSTM1
Thyroid hormone signaling pathway	11/121	0.0078014	0.353663	0	0	2.48169	12.0448	MED12;PLCB4;HDAC3;TBC1D4;SIN3A;TSC2;ATP2A2;PIK3R1;PLCG1;MTOR;SLC9A1
Phosphatidylinositol signaling system	1997-09-01	0.0135349	0.445277	0	0	2.53443	10.9043	PI4K2B;PLCB4;CALML5;INPP5E;ITPR3;PIP4K2C;PIK3R1;PLCG1;MTMR6
Dopaminergic synapse	11/132	0.0144411	0.445277	0	0	2.25478	9.55503	ATF2;PPP3CC;CREB1;PLCB4;CALML5;PPP2R1B;PPP1R1B;PPP2R5B;CACNA1D;ITPR3;MAPK12
Adrenergic signaling in cardiomyocytes	12/150	0.0147334	0.445277	0	0	2.15763	9.1001	ATF2;RYR2;CREB1;PLCB4;CALML5;PPP2R1B;PPP2R5B;ATP2A2;CACNA1D;TNNI3;MAPK12;SLC9A1
Growth hormone synthesis, secretion and action	10/119	0.0181753	0.474949	0	0	2.27394	9.11326	ATF2;MAP2K4;CREB1;PLCB4;CACNA1D;ITPR3;PIK3R1;PLCG1;MAPK12;MTOR
Epithelial cell signaling in Helicobacter pylori infection	1970-07-01	0.0192075	0.474949	0	0	2.74993	10.869	MAP2K4;ATP6V1B2;ATP6V1H;PLCG1;ATP6V0E2;GIT1;MAPK12
Inositol phosphate metabolism	1973-07-01	0.0236433	0.515755	0	0	2.62452	9.82798	PI4K2B;MINPP1;PLCB4;INPP5E;PIP4K2C;PLCG1;MTMR6
Spinocerebellar ataxia	11/143	0.02465	0.515755	0	0	2.06569	7.64921	PLCB4;PSMC3;PSMD3;ATXN1L;ATP2A2;ITPR3;WIPI1;PIK3R1;ATG14;ATG13;MTOR
Fatty acid biosynthesis	2022-03-18	0.0312465	0.607075	0	0	4.93676	17.1101	MECR;OXSM;MCAT
Inflammatory mediator regulation of TRP channels	1998-08-01	0.0378508	0.664358	0	0	2.19968	7.20199	HRH1;PLCB4;CALML5;P2RY2;ITPR3;PIK3R1;PLCG1;MAPK12
Human immunodeficiency virus 1 infection	14/212	0.0390799	0.664358	0	0	1.75348	5.68504	APOBEC3F;CALML5;TRADD;ITPR3;PIK3R1;IRAK4;SAMHD1;MAPK12;MTOR;CUL4A;PPP3CC;AP1G2;PLCG1;AP1M1
Autophagy	10/137	0.0424086	0.678537	0	0	1.94981	6.1622	UVRAG;EIF2AK3;TSC2;WIPI1;PIK3R1;ATG14;ZFYVE1;ATG13;SQSTM1;MTOR
Insulin secretion	1986-07-01	0.0508969	0.711402	0	0	2.19115	6.52514	ATF2;RYR2;PCLO;CREB1;PLCB4;ITPR3;CACNA1D
Amphetamine addiction	1969-06-01	0.052309	0.711402	0	0	2.35404	6.9458	ATF2;PPP3CC;CREB1;CALML5;PPP1R1B;CACNA1D
Renin secretion	1969-06-01	0.052309	0.711402	0	0	2.35404	6.9458	PPP3CC;CREB1;PLCB4;CALML5;ITPR3;CACNA1D
Glycosaminoglycan biosynthesis	1953-05-01	0.055197	0.714933	0	0	2.57343	7.45482	EXT2;B3GAT3;CHST15;B3GNT2;HS6ST2
Oocyte meiosis	9/129	0.0660056	0.793401	0	0	1.85547	5.0432	CDC20;PPP3CC;CALML5;PPP2R1B;PPP2R5B;ANAPC4;ITPR3;MAD1L1;MAPK12
GnRH signaling pathway	1993-07-01	0.0714706	0.793401	0	0	2.01206	5.30877	MAP2K4;PLCB4;CALML5;ITPR3;CACNA1D;MAPK12;PLD2
Glioma	1975-06-01	0.0725621	0.793401	0	0	2.14867	5.63663	CALML5;GADD45A;CDK4;PIK3R1;PLCG1;MTOR
Kaposi sarcoma-associated herpesvirus infection	12/193	0.0763177	0.793401	0	0	1.64134	4.22291	MAP2K4;PPP3CC;CREB1;CALML5;CDK4;TRADD;ITPR3;PIK3R1;PLCG1;ATG14;MAPK12;MTOR
Notch signaling pathway	1959-05-01	0.079932	0.793401	0	0	2.28677	5.77772	JAG2;TLE2;APH1B;ATXN1L;PSEN2
Tryptophan metabolism	1942-04-01	0.0803285	0.793401	0	0	2.59852	6.55252	ALDH3A2;TDO2;KYAT3;KYAT1
Porphyrin and chlorophyll metabolism	1943-04-01	0.0859685	0.793401	0	0	2.53176	6.21237	ALAD;COX15;FXN;EARS2
Fatty acid elongation	2022-03-27	0.0867257	0.793401	0	0	3.08403	7.54047	MECR;THEM4;PPT2
Human T-cell leukemia virus 1 infection	13/219	0.0886865	0.793401	0	0	1.5623	3.78491	ATF2;MAP2K4;CDKN2B;CRTC3;PIK3R1;ETS2;CDC20;PPP3CC;CREB1;CDK4;ANAPC4;TCF3;MAD1L1
Lysine degradation	1963-05-01	0.099205	0.793401	0	0	2.12862	4.91832	ALDH3A2;KMT2D;PRDM6;DOT1L;PLOD3
Shigellosis	14/246	0.102864	0.793401	0	0	1.49383	3.39749	TRADD;UBE2D1;ITPR3;WIPI1;PIK3R1;BCL10;ATG14;MAPK12;MTOR;PLCB4;SHARPIN;PLCG1;CAPN1;SQSTM1
Human cytomegalovirus infection	13/225	0.10367	0.793401	0	0	1.51761	3.43972	ATF2;CALML5;TRADD;TSC2;ITPR3;PIK3R1;MAPK12;MTOR;PPP3CC;PLCB4;CREB1;CDK4;IL6R
Cortisol synthesis and secretion	1965-05-01	0.109639	0.793401	0	0	2.05745	4.54812	ATF2;CREB1;PLCB4;ITPR3;CACNA1D
Salmonella infection	14/249	0.110475	0.793401	0	0	1.47453	3.24833	CYFIP1;MAP2K4;DCTN1;TRADD;M6PR;TNFRSF10B;IRAK4;MAPK12;STX10;KLC4;ACTR1A;ACTR1B;VPS41;KPNA3
Cell cycle	8/124	0.112531	0.793401	0	0	1.70433	3.72316	CDC20;RBL2;CDKN2B;GADD45A;CDK4;ANAPC4;E2F4;MAD1L1
Circadian rhythm	2022-03-31	0.119163	0.793401	0	0	2.6429	5.62215	CREB1;CRY1;NPAS2
Cardiac muscle contraction	1987-06-01	0.124604	0.793401	0	0	1.8292	3.80952	RYR2;SLC9A7;ATP2A2;CACNA1D;TNNI3;SLC9A1
Glucagon signaling pathway	7/107	0.125365	0.793401	0	0	1.72911	3.59054	ATF2;PPP3CC;CREB1;PLCB4;CALML5;PHKG2;ITPR3
Ribosome biogenesis in eukaryotes	7/108	0.12984	0.793401	0	0	1.7119	3.49476	FBL;RBM28;UTP6;BMS1;EFL1;NAT10;GNL2
Cholesterol metabolism	1950-04-01	0.130438	0.793401	0	0	2.14571	4.37051	ABCA1;OSBPL5;VAPB;LDLRAP1
Vibrio cholerae infection	1950-04-01	0.130438	0.793401	0	0	2.14571	4.37051	ATP6V1B2;ATP6V1H;PLCG1;ATP6V0E2
Fructose and mannose metabolism	1933-03-01	0.136824	0.793401	0	0	2.46645	4.90592	PMM1;FPGT;GFUS
SNARE interactions in vesicular transport	1933-03-01	0.136824	0.793401	0	0	2.46645	4.90592	STX6;VTI1A;VAMP4
FoxO signaling pathway	8/131	0.140891	0.793401	0	0	1.60675	3.14886	RBL2;CDKN2B;GADD45A;HOMER3;PIK3R1;STK4;MAPK12;KLF2
Selenocompound metabolism	2022-02-17	0.140906	0.793401	0	0	3.28695	6.4413	KYAT3;KYAT1
Calcium signaling pathway	13/240	0.147334	0.793401	0	0	1.41621	2.71212	RYR2;CALML5;ATP2A2;CACNA1D;ITPR3;HRH1;PPP3CC;PLCB4;STIM1;STIM2;PDGFC;PHKG2;PLCG1
Non-small cell lung cancer	1972-05-01	0.15003	0.793401	0	0	1.84182	3.49379	GADD45A;CDK4;PIK3R1;PLCG1;STK4
Cushing syndrome	9/155	0.153331	0.793401	0	0	1.52297	2.85581	ATF2;KMT2D;CDKN2B;CREB1;PLCB4;CDK4;CACNA1D;ITPR3;ASH2L
Apelin signaling pathway	8/137	0.167751	0.793401	0	0	1.53153	2.73421	HDAC4;RYR2;PLCB4;CALML5;ITPR3;MTOR;KLF2;SLC9A1
Insulin signaling pathway	8/137	0.167751	0.793401	0	0	1.53153	2.73421	SREBF1;CALML5;PHKG2;TRIP10;TSC2;PIK3R1;RHOQ;MTOR
Epstein-Barr virus infection	11/202	0.168012	0.793401	0	0	1.42319	2.53856	MAP2K4;MAVS;PSMC3;GADD45A;CDK4;SIN3A;TRADD;PSMD3;PIK3R1;IRAK4;MAPK12
Glycosaminoglycan degradation	2022-02-19	0.168562	0.793401	0	0	2.89995	5.16322	HYAL2;IDS
Viral carcinogenesis	11/203	0.171833	0.793401	0	0	1.4157	2.49338	CDC20;RBL2;HDAC4;ATF2;CDKN2B;CREB1;HDAC3;CDK4;TRADD;PIK3R1;MAD1L1
Pancreatic cancer	1976-05-01	0.175541	0.793401	0	0	1.73769	3.02338	GADD45A;CDK4;PIK3R1;MTOR;PLD2
Circadian entrainment	1997-06-01	0.178598	0.793401	0	0	1.62734	2.80328	RYR2;CREB1;PLCB4;CALML5;CACNA1D;ITPR3
Ubiquitin mediated proteolysis	8/140	0.181998	0.793401	0	0	1.49649	2.54966	CDC20;CUL4A;CUL7;CDC34;UBE2S;UBE2D1;ANAPC4;STUB1
Amyotrophic lateral sclerosis	18/364	0.182299	0.793401	0	0	1.28681	2.19028	VCP;DCTN1;EIF2AK3;ITPR3;WIPI1;ATG14;ATG13;MAPK12;MTOR;NUP93;KLC4;ACTR1A;ACTR1B;PPP3CC;PSMC3;VAPB;PSMD3;SQSTM1
Neurotrophin signaling pathway	7/119	0.184	0.793401	0	0	1.54288	2.61181	PRDM4;CALML5;PSEN2;PIK3R1;PLCG1;IRAK4;MAPK12
Sphingolipid signaling pathway	7/119	0.184	0.793401	0	0	1.54288	2.61181	PLCB4;PPP2R1B;TRADD;PPP2R5B;PIK3R1;MAPK12;PLD2
Aldosterone synthesis and secretion	1998-06-01	0.184455	0.793401	0	0	1.60957	2.72073	ATF2;CREB1;PLCB4;CALML5;CACNA1D;ITPR3
Choline metabolism in cancer	1998-06-01	0.184455	0.793401	0	0	1.60957	2.72073	PDGFC;TSC2;PIK3R1;PLCG1;MTOR;PLD2
AMPK signaling pathway	7/120	0.189336	0.793401	0	0	1.52914	2.54485	SREBF1;CREB1;PPP2R1B;PPP2R5B;TSC2;PIK3R1;MTOR
Apoptosis	8/142	0.191778	0.793401	0	0	1.474	2.43419	GADD45A;TRADD;EIF2AK3;HTRA2;TNFRSF10B;ITPR3;CAPN1;PIK3R1
RNA degradation	1979-05-01	0.195677	0.793401	0	0	1.66699	2.71934	BTG3;BTG2;EXOSC5;MTREX;DCP1B
Pantothenate and CoA biosynthesis	2022-02-21	0.197023	0.793401	0	0	2.59442	4.21446	ALDH3A2;VNN2
Alzheimer disease	18/369	0.197295	0.793401	0	0	1.26814	2.05826	CALML5;EIF2AK3;PSEN2;ATP2A2;CACNA1D;ITPR3;WIPI1;PIK3R1;ATG14;ATG13;MTOR;KLC4;APH1B;PPP3CC;PLCB4;PSMC3;PSMD3;CAPN1
VEGF signaling pathway	1959-04-01	0.19835	0.793401	0	0	1.79375	2.90179	PPP3CC;PIK3R1;PLCG1;MAPK12
Chagas disease	6/102	0.208604	0.795826	0	0	1.54218	2.41708	MAP2K4;PLCB4;PPP2R1B;PIK3R1;IRAK4;MAPK12
Longevity regulating pathway	6/102	0.208604	0.795826	0	0	1.54218	2.41708	ATF2;CREB1;TSC2;PIK3R1;ATG13;MTOR
Histidine metabolism	2022-02-22	0.211466	0.795826	0	0	2.46457	3.82918	ALDH3A2;ALDH3B2
Huntington disease	15/306	0.218238	0.795826	0	0	1.27372	1.93882	DCTN1;WIPI1;ATG14;ATG13;MTOR;KLC4;ACTR1A;ACTR1B;PLCB4;CREB1;PSMC3;SIN3A;POLR2C;PSMD3;MAP3K10
Lipid and atherosclerosis	11/215	0.22076	0.795826	0	0	1.33158	2.0116	ABCA1;MAP2K4;PPP3CC;PLCB4;CALML5;EIF2AK3;TNFRSF10B;PIK3R1;PLCG1;IRAK4;MAPK12
C-type lectin receptor signaling pathway	6/104	0.221079	0.795826	0	0	1.51055	2.27977	PPP3CC;CALML5;ITPR3;PIK3R1;BCL10;MAPK12
T cell receptor signaling pathway	6/104	0.221079	0.795826	0	0	1.51055	2.27977	PPP3CC;CDK4;PIK3R1;BCL10;PLCG1;MAPK12
Phospholipase D signaling pathway	8/148	0.222363	0.795826	0	0	1.41039	2.12044	PLCB4;PDGFC;TSC2;LPAR2;PIK3R1;PLCG1;MTOR;PLD2
Protein processing in endoplasmic reticulum	9/171	0.225911	0.798023	0	0	1.3714	2.04012	VCP;SEC23A;NPLOC4;DNAJC5;EIF2AK3;UBE2D1;MOGS;STUB1;CAPN1
ErbB signaling pathway	1985-05-01	0.238106	0.799713	0	0	1.54148	2.21208	BTC;MAP2K4;PIK3R1;PLCG1;MTOR
GnRH secretion	1964-04-01	0.239878	0.799713	0	0	1.64384	2.34679	PLCB4;ITPR3;CACNA1D;PIK3R1
Vasopressin-regulated water reabsorption	1944-03-01	0.245951	0.799713	0	0	1.80369	2.52989	NSF;CREB1;DCTN1
Glycolysis / Gluconeogenesis	1967-04-01	0.265685	0.799713	0	0	1.56532	2.07474	ALDH3A2;MINPP1;ALDH3B2;BPGM
Long-term potentiation	1967-04-01	0.265685	0.799713	0	0	1.56532	2.07474	PPP3CC;PLCB4;CALML5;ITPR3
Proteasome	1946-03-01	0.267175	0.799713	0	0	1.71961	2.26964	PSMC3;PSMD3;PSMF1
Type II diabetes mellitus	1946-03-01	0.267175	0.799713	0	0	1.71961	2.26964	CACNA1D;PIK3R1;MTOR
PD-L1 expression and PD-1 checkpoint pathway in cancer	1989-05-01	0.267673	0.799713	0	0	1.46777	1.9345	PPP3CC;PIK3R1;PLCG1;MAPK12;MTOR
Folate biosynthesis	2022-02-26	0.269928	0.799713	0	0	2.05338	2.6891	SPR;MOCOS
Glycosylphosphatidylinositol (GPI)-anchor biosynthesis	2022-02-26	0.269928	0.799713	0	0	2.05338	2.6891	PIGS;PIGQ
Tuberculosis	9/180	0.271513	0.799713	0	0	1.29861	1.69305	PPP3CC;CREB1;CALML5;TRADD;CEBPG;ATP6V1H;BCL10;IRAK4;MAPK12
Sulfur relay system	2022-01-08	0.272921	0.799713	0	0	3.51868	4.56927	MPST
TNF signaling pathway	6/112	0.273179	0.799713	0	0	1.39596	1.81144	ATF2;MAP2K4;CREB1;TRADD;PIK3R1;MAPK12
Fc epsilon RI signaling pathway	1968-04-01	0.274401	0.799713	0	0	1.54078	1.99249	MAP2K4;PIK3R1;PLCG1;MAPK12
Hypertrophic cardiomyopathy	1990-05-01	0.275191	0.799713	0	0	1.45042	1.87147	RYR2;ITGB4;ATP2A2;CACNA1D;TNNI3
Carbohydrate digestion and absorption	1947-03-01	0.277867	0.799713	0	0	1.68045	2.152	PLCB4;CACNA1D;PIK3R1
Endocytosis	12/252	0.281758	0.799713	0	0	1.23401	1.56312	EHD2;CHMP1B;GRK6;SNX12;AGAP1;VPS37A;VPS37B;LDLRAP1;CHMP6;SMAP2;GIT1;PLD2
Axon guidance	9/182	0.282006	0.799713	0	0	1.28346	1.62464	SEMA4A;RGS3;EFNB3;PPP3CC;UNC5A;PLXNB1;PIK3R1;PLCG1;EFNA5
Collecting duct acid secretion	2022-02-27	0.284584	0.799713	0	0	1.97114	2.47718	ATP6V1B2;ATP6V0E2
Glutamatergic synapse	6/114	0.286652	0.799713	0	0	1.36996	1.71175	PPP3CC;PLCB4;HOMER3;CACNA1D;ITPR3;PLD2
Estrogen signaling pathway	7/137	0.288132	0.799713	0	0	1.328	1.65248	ATF2;CREB1;PLCB4;CALML5;ITPR3;PIK3R1;KRT32
RIG-I-like receptor signaling pathway	1970-04-01	0.291967	0.802171	0	0	1.49394	1.83921	OTUD5;MAVS;TRADD;MAPK12
Cocaine addiction	1949-03-01	0.299361	0.814261	0	0	1.60721	1.93847	ATF2;CREB1;PPP1R1B
Melanoma	1972-04-01	0.309675	0.819019	0	0	1.44984	1.69956	GADD45A;CDK4;PDGFC;PIK3R1
Arginine and proline metabolism	1950-03-01	0.310143	0.819019	0	0	1.57294	1.84147	ALDH3A2;P4HA2;CKB
Cysteine and methionine metabolism	1950-03-01	0.310143	0.819019	0	0	1.57294	1.84147	MPST;KYAT3;KYAT1
p53 signaling pathway	1973-04-01	0.318569	0.820042	0	0	1.42876	1.63438	GADD45A;CDK4;TSC2;TNFRSF10B
Dilated cardiomyopathy	1996-05-01	0.321074	0.820042	0	0	1.35437	1.53867	RYR2;ITGB4;ATP2A2;CACNA1D;TNNI3
beta-Alanine metabolism	1930-02-01	0.328295	0.820042	0	0	1.75967	1.96	ALDH3A2;ALDH3B2
cGMP-PKG signaling pathway	8/167	0.32861	0.820042	0	0	1.24061	1.38066	ATF2;PPP3CC;CREB1;PLCB4;CALML5;ATP2A2;CACNA1D;ITPR3
Sulfur metabolism	2022-01-10	0.32862	0.820042	0	0	2.73647	3.04529	MPST
Synthesis and degradation of ketone bodies	2022-01-10	0.32862	0.820042	0	0	2.73647	3.04529	BDH1
Thyroid hormone synthesis	1975-04-01	0.33641	0.824948	0	0	1.38837	1.51252	ATF2;CREB1;PLCB4;ITPR3
cAMP signaling pathway	10/216	0.336652	0.824948	0	0	1.1971	1.30329	RYR2;CREB1;CALML5;PPP1R1B;ATP2A2;CACNA1D;TNNI3;PIK3R1;SLC9A1;PLD2
RNA polymerase	1931-02-01	0.342718	0.831278	0	0	1.69891	1.81927	POLR2C;POLR3H
Gastric acid secretion	1976-04-01	0.345347	0.831278	0	0	1.36901	1.45554	PLCB4;CALML5;ITPR3;SLC9A1
AGE-RAGE signaling pathway in diabetic complications	5/100	0.352142	0.83797	0	0	1.29707	1.35378	PLCB4;CDK4;PIK3R1;PLCG1;MAPK12
Arrhythmogenic right ventricular cardiomyopathy	1977-04-01	0.354289	0.83797	0	0	1.35019	1.40101	RYR2;ITGB4;ATP2A2;CACNA1D
Synaptic vesicle cycle	1978-04-01	0.36323	0.851711	0	0	1.33187	1.34881	NSF;ATP6V1B2;ATP6V1H;ATP6V0E2
Pancreatic secretion	5/102	0.367739	0.854915	0	0	1.27019	1.27068	RYR2;PLCB4;ATP2A2;ITPR3;SLC9A1
Base excision repair	1933-02-01	0.371248	0.855758	0	0	1.58913	1.57465	NEIL2;LIG3
Prion disease	12/273	0.379148	0.866624	0	0	1.13346	1.09926	ATF2;RYR2;KLC4;PPP3CC;CREB1;PSMC3;PSMD3;EIF2AK3;CACNA1D;ITPR3;PIK3R1;MAPK12
NF-kappa B signaling pathway	5/104	0.383343	0.86891	0	0	1.2444	1.19317	GADD45A;TRADD;BCL10;PLCG1;IRAK4
Relaxin signaling pathway	6/129	0.390717	0.878305	0	0	1.20195	1.12956	ATF2;MAP2K4;CREB1;PLCB4;PIK3R1;MAPK12
mTOR signaling pathway	7/154	0.395903	0.879762	0	0	1.17337	1.08723	PRR5;GRB10;ATP6V1B2;TSC2;ATP6V1H;PIK3R1;MTOR
Parathyroid hormone synthesis, secretion and action	5/106	0.398929	0.879762	0	0	1.21963	1.12081	ATF2;CREB1;PLCB4;ITPR3;PLD2
Th17 cell differentiation	5/107	0.406708	0.879762	0	0	1.20761	1.08644	PPP3CC;PLCG1;IL6R;MAPK12;MTOR
PI3K-Akt signaling pathway	15/354	0.410282	0.879762	0	0	1.0906	0.971626	ATF2;ITGB4;PPP2R5B;LPAR2;TSC2;PIK3R1;EFNA5;MTOR;RBL2;CREB1;PPP2R1B;CDK4;PDGFC;THEM4;IL6R
NOD-like receptor signaling pathway	8/181	0.411627	0.879762	0	0	1.13938	1.01136	MAVS;RNASEL;SHARPIN;PLCB4;CARD8;ITPR3;IRAK4;MAPK12
Insulin resistance	5/108	0.414474	0.879762	0	0	1.19583	1.05322	SREBF1;CREB1;TBC1D4;PIK3R1;MTOR
Hepatitis C	7/157	0.415163	0.879762	0	0	1.14972	1.0107	MAVS;RNASEL;PPP2R1B;CDK4;TRADD;EIF2AK3;PIK3R1
Long-term depression	1960-03-01	0.41724	0.879762	0	0	1.29631	1.13309	PLCB4;PPP2R1B;ITPR3
Alanine, aspartate and glutamate metabolism	1937-02-01	0.42669	0.881899	0	0	1.40723	1.19853	ASNS;ASL
Aldosterone-regulated sodium reabsorption	1937-02-01	0.42669	0.881899	0	0	1.40723	1.19853	SCNN1B;PIK3R1
Necroptosis	7/159	0.42798	0.881899	0	0	1.13448	0.962806	SHARPIN;TRADD;CHMP1B;TNFRSF10B;CAPN1;CHMP6;SQSTM1
Hepatitis B	7/162	0.447138	0.914449	0	0	1.11234	0.895312	ATF2;MAP2K4;MAVS;CREB1;PIK3R1;IRAK4;MAPK12
Cholinergic synapse	5/113	0.453012	0.919546	0	0	1.14017	0.902826	CREB1;PLCB4;CACNA1D;ITPR3;PIK3R1
Fluid shear stress and atherosclerosis	6/139	0.460393	0.920786	0	0	1.111	0.861772	MAP2K4;CALML5;PIK3R1;SQSTM1;MAPK12;KLF2
Measles	6/139	0.460393	0.920786	0	0	1.111	0.861772	MAVS;CDK4;TRADD;EIF2AK3;PIK3R1;IRAK4
MAPK signaling pathway	12/294	0.479442	0.921158	0	0	1.04789	0.770341	ATF2;DUSP5;MAP2K4;PPP3CC;GADD45A;TRADD;PDGFC;CACNA1D;IRAK4;EFNA5;STK4;MAPK12
Regulation of actin cytoskeleton	9/218	0.48043	0.921158	0	0	1.06038	0.777335	CYFIP1;ITGB4;PDGFC;LPAR2;PIP4K2C;PIK3R1;MYH10;GIT1;SLC9A1
Hepatocellular carcinoma	7/168	0.485062	0.921158	0	0	1.07055	0.774523	SMARCB1;SMARCD3;GADD45A;CDK4;PIK3R1;PLCG1;MTOR
Small cell lung cancer	1992-04-01	0.485995	0.921158	0	0	1.11916	0.80754	CDKN2B;GADD45A;CDK4;PIK3R1
Th1 and Th2 cell differentiation	1992-04-01	0.485995	0.921158	0	0	1.11916	0.80754	JAG2;PPP3CC;PLCG1;MAPK12
Signaling pathways regulating pluripotency of stem cells	6/143	0.48776	0.921158	0	0	1.07833	0.774169	PCGF6;PAX6;PIK3R1;TCF3;SMAD5;MAPK12
Tight junction	7/169	0.491315	0.921158	0	0	1.06389	0.756074	EPB41L4B;PPP2R1B;CDK4;CACNA1D;CGN;MYH10;TJP3
Phenylalanine metabolism	2022-01-17	0.492082	0.921158	0	0	1.5387	1.09111	ALDH3B2
Primary bile acid biosynthesis	2022-01-17	0.492082	0.921158	0	0	1.5387	1.09111	CYP46A1
Salivary secretion	1993-04-01	0.494445	0.921158	0	0	1.10653	0.779352	PLCB4;CALML5;ITPR3;SLC9A1
Mitophagy	1968-03-01	0.498886	0.923109	0	0	1.13629	0.790148	TFE3;EIF2AK3;SQSTM1
TGF-beta signaling pathway	1994-04-01	0.502836	0.924131	0	0	1.09418	0.75224	CDKN2B;PPP2R1B;E2F4;SMAD5
Influenza A	7/172	0.509932	0.928192	0	0	1.04438	0.703368	MAVS;RNASEL;CDK4;TRADD;TNFRSF10B;PIK3R1;IRAK4
Other glycan degradation	2022-01-18	0.511933	0.928192	0	0	1.44811	0.969603	NEU3
Prostate cancer	1997-04-01	0.527628	0.928192	0	0	1.05872	0.676906	CREB1;PDGFC;PIK3R1;MTOR
ABC transporters	1945-02-01	0.529146	0.928192	0	0	1.14494	0.728742	ABCA1;ABCA7
Basal transcription factors	1945-02-01	0.529146	0.928192	0	0	1.14494	0.728742	TAF6L;GTF2F2
Glycosphingolipid biosynthesis	1945-02-01	0.529146	0.928192	0	0	1.14494	0.728742	NAGA;B3GNT2
Human papillomavirus infection	13/331	0.531563	0.928192	0	0	1.0061	0.635786	ITGB4;TRADD;PPP2R5B;TSC2;PIK3R1;MTOR;RBL2;CREB1;PPP2R1B;CDK4;ATP6V1B2;ATP6V1H;ATP6V0E2
Platelet activation	5/124	0.534891	0.928192	0	0	1.03418	0.647077	PLCB4;STIM1;ITPR3;PIK3R1;MAPK12
mRNA surveillance pathway	1998-04-01	0.535758	0.928192	0	0	1.0474	0.653655	PPP2R1B;NCBP2;PPP2R5B;WDR33
Diabetic cardiomyopathy	8/203	0.540081	0.929759	0	0	1.00967	0.621992	RYR2;PLCB4;TBC1D4;ATP2A2;TNNI3;PIK3R1;MAPK12;MTOR
Steroid biosynthesis	2022-01-20	0.54934	0.938065	0	0	1.29555	0.776081	CYP2R1
Progesterone-mediated oocyte maturation	4/100	0.551803	0.938065	0	0	1.02547	0.609709	ANAPC4;PIK3R1;MAD1L1;MAPK12
Osteoclast differentiation	5/127	0.556259	0.939767	0	0	1.00859	0.591558	PPP3CC;CREB1;PIK3R1;SQSTM1;MAPK12
Oxytocin signaling pathway	6/154	0.560376	0.940878	0	0	0.997611	0.577764	RYR2;PPP3CC;PLCB4;CALML5;CACNA1D;ITPR3
Chronic myeloid leukemia	1976-03-01	0.574334	0.943591	0	0	1.01134	0.560832	GADD45A;CDK4;PIK3R1
Pertussis	1976-03-01	0.574334	0.943591	0	0	1.01134	0.560832	CALML5;IRAK4;MAPK12
Rap1 signaling pathway	8/210	0.578764	0.943591	0	0	0.974319	0.532816	PLCB4;CALML5;PDGFC;LPAR2;PIK3R1;PLCG1;EFNA5;MAPK12
Toll-like receptor signaling pathway	4/104	0.582987	0.943591	0	0	0.984247	0.53109	MAP2K4;PIK3R1;IRAK4;MAPK12
Arginine biosynthesis	2022-01-22	0.583884	0.943591	0	0	1.17204	0.630619	ASL
Natural killer cell mediated cytotoxicity	5/131	0.583973	0.943591	0	0	0.976364	0.525188	PPP3CC;SH3BP2;TNFRSF10B;PIK3R1;PLCG1
RNA transport	7/186	0.593178	0.943591	0	0	0.961991	0.502411	NUP93;CYFIP1;EIF2B4;NCBP2;ELAC1;GEMIN4;DDX20
Vascular smooth muscle contraction	5/133	0.597474	0.943591	0	0	0.961008	0.494963	PLCB4;CALML5;CACNA1D;ITPR3;MYH10
Mannose type O-glycan biosynthesis	2022-01-23	0.600151	0.943591	0	0	1.11871	0.571182	CRPPA
Protein export	2022-01-23	0.600151	0.943591	0	0	1.11871	0.571182	SRPRA
Proximal tubule bicarbonate reclamation	2022-01-23	0.600151	0.943591	0	0	1.11871	0.571182	SLC25A10
Neutrophil extracellular trap formation	7/189	0.610072	0.953676	0	0	0.945985	0.467485	HDAC4;PLCB4;HDAC3;PIK3R1;PLCG1;MAPK12;MTOR
B cell receptor signaling pathway	1981-03-01	0.617727	0.958407	0	0	0.946263	0.455823	PPP3CC;PIK3R1;BCL10
HIF-1 signaling pathway	4/109	0.620146	0.958407	0	0	0.937133	0.447763	PIK3R1;PLCG1;IL6R;MTOR
Yersinia infection	5/137	0.623721	0.958487	0	0	0.931691	0.439807	MAP2K4;PIK3R1;PLCG1;IRAK4;MAPK12
Fanconi anemia pathway	1954-02-01	0.628643	0.960623	0	0	0.946332	0.439279	RMI1;FANCF
Parkinson disease	9/249	0.640555	0.96747	0	0	0.921907	0.410636	TRAP1;KLC4;CALML5;PSMC3;PSMD3;EIF2AK3;HTRA2;ITPR3;PLCG1
Maturity onset diabetes of the young	2022-01-26	0.64524	0.96747	0	0	0.984308	0.431258	PAX6
Hedgehog signaling pathway	1956-02-01	0.6484	0.96747	0	0	0.911187	0.394769	CSNK1G3;MEGF8
Pathogenic Escherichia coli infection	7/197	0.653222	0.96747	0	0	0.905773	0.385713	CYFIP1;TRADD;LPAR2;TNFRSF10B;IRAK4;MYH10;MAPK12
Legionellosis	1957-02-01	0.657961	0.96747	0	0	0.894573	0.374476	VCP;CLK4
Colorectal cancer	1986-03-01	0.658022	0.96747	0	0	0.889027	0.372072	GADD45A;PIK3R1;MTOR
Taste transduction	1986-03-01	0.658022	0.96747	0	0	0.889027	0.372072	PLCB4;SCNN1B;ITPR3
Endometrial cancer	1958-02-01	0.667313	0.968921	0	0	0.878553	0.355371	GADD45A;PIK3R1
Butanoate metabolism	2022-01-28	0.672441	0.968921	0	0	0.911301	0.361641	BDH1
Phototransduction	2022-01-28	0.672441	0.968921	0	0	0.911301	0.361641	CALML5
Gap junction	1988-03-01	0.673258	0.968921	0	0	0.868018	0.343412	PLCB4;PDGFC;ITPR3
Breast cancer	5/147	0.684657	0.971216	0	0	0.865625	0.327931	JAG2;GADD45A;CDK4;PIK3R1;MTOR
Mineral absorption	1960-02-01	0.685396	0.971216	0	0	0.84817	0.320403	ATP7B;CYBRD1
Ras signaling pathway	8/232	0.689168	0.971216	0	0	0.87761	0.326708	CALML5;PDGFC;PIK3R1;PLCG1;EFNA5;STK4;ETS2;PLD2
Thermogenesis	8/232	0.689168	0.971216	0	0	0.87761	0.326708	ATF2;SMARCB1;CREB1;SMARCD3;COX15;TSC2;MAPK12;MTOR
Ascorbate and aldarate metabolism	2022-01-30	0.697559	0.971216	0	0	0.848364	0.305554	ALDH3A2
Citrate cycle (TCA cycle)	2022-01-30	0.697559	0.971216	0	0	0.848364	0.305554	IDH3A
Spliceosome	5/150	0.701578	0.971216	0	0	0.847583	0.300402	NCBP2;CDC40;SNRPA;SRSF8;PQBP1
Rheumatoid arthritis	1993-03-01	0.70914	0.971216	0	0	0.81958	0.281692	ATP6V1B2;ATP6V1H;ATP6V0E2
Galactose metabolism	2022-01-31	0.709387	0.971216	0	0	0.820043	0.281565	GALK1
Cytosolic DNA-sensing pathway	1963-02-01	0.710999	0.971216	0	0	0.80633	0.275026	MAVS;POLR3H
Non-alcoholic fatty liver disease	5/155	0.728358	0.971216	0	0	0.819115	0.259629	SREBF1;EIF2AK3;PIK3R1;IL6R;MAPK12
Aminoacyl-tRNA biosynthesis	1966-02-01	0.734834	0.971216	0	0	0.768413	0.236756	EARS2;FARS2
Fc gamma R-mediated phagocytosis	1997-03-01	0.735605	0.971216	0	0	0.78454	0.240902	PIK3R1;PLCG1;PLD2
Alcoholism	6/186	0.738209	0.971216	0	0	0.818882	0.248554	HDAC4;ATF2;CREB1;HDAC3;CALML5;PPP1R1B
Glycerophospholipid metabolism	1998-03-01	0.741916	0.971216	0	0	0.776241	0.231723	PTDSS2;PNPLA7;PLD2
Pentose and glucuronate interconversions	1934-01-01	0.74217	0.971216	0	0	0.745377	0.222254	CRPPA
Propanoate metabolism	1934-01-01	0.74217	0.971216	0	0	0.745377	0.222254	ACSS3
Acute myeloid leukemia	1967-02-01	0.742399	0.971216	0	0	0.756552	0.225353	PIK3R1;MTOR
Adipocytokine signaling pathway	1969-02-01	0.756975	0.971216	0	0	0.733892	0.204334	TRADD;MTOR
Renal cell carcinoma	1969-02-01	0.756975	0.971216	0	0	0.733892	0.204334	TFE3;PIK3R1
Melanogenesis	3/101	0.760131	0.971216	0	0	0.752361	0.206346	CREB1;PLCB4;CALML5
Tyrosine metabolism	1936-01-01	0.761947	0.971216	0	0	0.702711	0.191052	ALDH3B2
Central carbon metabolism in cancer	1970-02-01	0.763992	0.971216	0	0	0.723061	0.194647	PIK3R1;MTOR
Prolactin signaling pathway	1970-02-01	0.763992	0.971216	0	0	0.723061	0.194647	PIK3R1;MAPK12
Oxidative phosphorylation	4/133	0.7677	0.971216	0	0	0.761825	0.201393	COX15;ATP6V1B2;ATP6V1H;ATP6V0E2
African trypanosomiasis	1937-01-01	0.77126	0.971216	0	0	0.683155	0.177436	PLCB4
Thyroid cancer	1937-01-01	0.77126	0.971216	0	0	0.683155	0.177436	GADD45A
Glycine, serine and threonine metabolism	1940-01-01	0.797071	0.992501	0	0	0.630506	0.143006	BPGM
Bladder cancer	1941-01-01	0.805011	0.992501	0	0	0.614712	0.133331	CDK4
Leishmaniasis	1977-02-01	0.808341	0.992501	0	0	0.655336	0.139437	IRAK4;MAPK12
Proteoglycans in cancer	6/205	0.816094	0.992501	0	0	0.739958	0.150378	ITPR3;PIK3R1;PLCG1;MAPK12;MTOR;SLC9A1
Fat digestion and absorption	1943-01-01	0.819973	0.992501	0	0	0.585379	0.116189	ABCA1
Fatty acid degradation	1943-01-01	0.819973	0.992501	0	0	0.585379	0.116189	ALDH3A2
Serotonergic synapse	3/113	0.822786	0.992501	0	0	0.669864	0.130663	PLCB4;CACNA1D;ITPR3
Leukocyte transendothelial migration	3/114	0.827317	0.992501	0	0	0.663795	0.125834	PIK3R1;PLCG1;MAPK12
Retrograde endocannabinoid signaling	4/148	0.83448	0.992501	0	0	0.681932	0.123393	PLCB4;CACNA1D;ITPR3;MAPK12
Peroxisome	1982-02-01	0.835316	0.992501	0	0	0.614217	0.110526	PEX16;CRAT
Gastric cancer	4/149	0.8383	0.992501	0	0	0.677193	0.119443	CDKN2B;GADD45A;PIK3R1;MTOR
Nucleotide excision repair	1947-01-01	0.846544	0.992501	0	0	0.534365	0.0890217	CUL4A
Other types of O-glycan biosynthesis	1947-01-01	0.846544	0.992501	0	0	0.534365	0.0890217	PLOD3
Pyruvate metabolism	1947-01-01	0.846544	0.992501	0	0	0.534365	0.0890217	ALDH3A2
Phagosome	4/152	0.849319	0.992501	0	0	0.663362	0.108341	M6PR;ATP6V1B2;ATP6V1H;ATP6V0E2
Valine, leucine and isoleucine degradation	1948-01-01	0.85255	0.992501	0	0	0.522968	0.0834256	ALDH3A2
Ether lipid metabolism	1949-01-01	0.858322	0.992501	0	0	0.512046	0.0782285	PLD2
Sphingolipid metabolism	1949-01-01	0.858322	0.992501	0	0	0.512046	0.0782285	NEU3
N-Glycan biosynthesis	1950-01-01	0.863868	0.992501	0	0	0.50157	0.0733975	MOGS
GABAergic synapse	1989-02-01	0.867321	0.992501	0	0	0.564591	0.0803673	NSF;CACNA1D
Transcriptional misregulation in cancer	5/192	0.874011	0.992501	0	0	0.655769	0.0883075	GADD45A;SIN3A;TFE3;DOT1L;TCF3
Endocrine and other factor-regulated calcium reabsorption	1953-01-01	0.879238	0.992501	0	0	0.472559	0.0608179	PLCB4
Purine metabolism	3/129	0.884184	0.992501	0	0	0.584313	0.0719229	IMPDH1;ENTPD6;ADK
Hippo signaling pathway	4/163	0.884428	0.992501	0	0	0.617113	0.07579	MOB1B;PPP2R1B;TP53BP2;LIMD1
IL-17 signaling pathway	1994-02-01	0.886573	0.992501	0	0	0.533767	0.0642613	TRADD;MAPK12
Regulation of lipolysis in adipocytes	1955-01-01	0.88851	0.992501	0	0	0.455009	0.0537864	PIK3R1
Wnt signaling pathway	4/166	0.892675	0.992501	0	0	0.60559	0.0687542	VANGL1;TLE2;PPP3CC;PLCB4
Pyrimidine metabolism	1956-01-01	0.892876	0.992501	0	0	0.446713	0.0506162	ENTPD6
Coronavirus disease	6/232	0.893981	0.992501	0	0	0.650631	0.072917	MAVS;PIK3R1;PLCG1;IRAK4;IL6R;MAPK12
Viral protein interaction with cytokine and cytokine receptor	2/100	0.90625	0.996538	0	0	0.50093	0.0493117	TNFRSF10B;IL6R
Chemical carcinogenesis	6/239	0.908856	0.996538	0	0	0.630851	0.0602897	ATF2;CREB1;CACNA1D;PIK3R1;KPNA3;MTOR
Amoebiasis	2/102	0.912066	0.996538	0	0	0.49086	0.04518	PLCB4;PIK3R1
Glycerolipid metabolism	1961-01-01	0.912272	0.996538	0	0	0.40938	0.037588	ALDH3A2
Basal cell carcinoma	1963-01-01	0.91901	0.999883	0	0	0.396133	0.0334567	GADD45A
Drug metabolism	2/108	0.927549	0.999996	0	0	0.46293	0.034817	ALDH3B2;IMPDH1
Toxoplasmosis	2/112	0.9364	0.999996	0	0	0.446003	0.029308	IRAK4;MAPK12
Adherens junction	1971-01-01	0.941174	0.999996	0	0	0.350714	0.0212629	PTPRM
Chemokine signaling pathway	4/192	0.944994	0.999996	0	0	0.521126	0.0294835	PLCB4;GRK6;PIK3R1;PLCG1
Metabolism of xenobiotics by cytochrome P450	1976-01-01	0.951832	0.999996	0	0	0.327248	0.016155	ALDH3B2
Bacterial invasion of epithelial cells	1977-01-01	0.953721	0.999996	0	0	0.322925	0.0153017	PIK3R1
JAK-STAT signaling pathway	3/162	0.954715	0.999996	0	0	0.46224	0.0214213	PIK3R1;IL6R;MTOR
Antigen processing and presentation	1978-01-01	0.955535	0.999996	0	0	0.318715	0.0144965	CREB1
Complement and coagulation cascades	1985-01-01	0.966393	0.999996	0	0	0.292048	0.00998364	CFHR5
ECM-receptor interaction	1988-01-01	0.970194	0.999996	0	0	0.281933	0.0085312	ITGB4
Bile secretion	1990-01-01	0.972486	0.999996	0	0	0.275569	0.00768833	SLC9A1
Morphine addiction	1991-01-01	0.973565	0.999996	0	0	0.272493	0.00730028	GRK6
Pathways in cancer	13/531	0.975817	0.999996	0	0	0.611107	0.0149599	JAG2;CDKN2B;CALML5;GADD45A;LPAR2;PIK3R1;STK4;MTOR;PLD2;PLCB4;CDK4;PLCG1;IL6R
Staphylococcus aureus infection	1995-01-01	0.977475	0.999996	0	0	0.260843	0.00594262	KRT32
Hematopoietic cell lineage	1999-01-01	0.980808	0.999996	0	0	0.250144	0.00484754	IL6R
Protein digestion and absorption	1/103	0.983647	0.999996	0	0	0.240284	0.00396175	SLC7A8
Focal adhesion	3/201	0.986209	0.999996	0	0	0.370433	0.00514419	ITGB4;PDGFC;PIK3R1
MicroRNAs in cancer	5/310	0.993983	0.999996	0	0	0.399569	0.00241158	HDAC4;PIK3R1;PLCG1;EFNA5;MTOR
Cell adhesion molecules	1/148	0.997305	0.999996	0	0	0.166335	0.000448809	PTPRM
Neuroactive ligand-receptor interaction	3/341	0.999868	0.999996	0	0	0.215402	2.83352e-05	HRH1;P2RY2;LPAR2
Cytokine-cytokine receptor interaction	2/295	0.999902	0.999996	0	0	0.165838	1.63339e-05	TNFRSF10B;IL6R
Olfactory transduction	1/440	0.999996	0.999996	0	0	0.0548449	2.19911e-07	CALML5
