# Supplementary material for: An Image-Based Identification of Aggressive Breast Cancer Circulating Tumor Cell Subtypes
Source: Cancers (Basel). 2023 May 9;15(10):2669. doi: 10.3390/cancers15102669 (PMC10216536; doi:10.3390/cancers15102669)
Supplement: Supplementary file 1 [file cancers-15-02669-s001.zip › Suppl_Table_S4_Ontologies_GO_Biological_Process_2021_small_vs_large_RightClusterOut_UpLog2_P0.05.xls]

## Sheet: Ontologies_Biological_Process_2
Term	Overlap	P.value	Adjusted.P.value	Old.P.value	Old.Adjusted.P.value	Odds.Ratio	Combined.Score	Genes
mitochondrial RNA metabolic process (GO:0000959)	2022-06-15	1.28637e-05	0.0357869	0	0	16.5247	186.087	FASTKD1;MTERF2;FASTKD5;TFB1M;SLC25A33;EARS2
IRE1-mediated unfolded protein response (GO:0036498)	1953-10-01	3.30751e-05	0.0460075	0	0	5.78409	59.6729	KLHDC3;CUL7;DCTN1;VAPB;CTDSP2;PPP2R5B;SRPRA;WIPI1;TPP1;ADD1
RNA modification (GO:0009451)	1958-09-01	0.000385723	0.315892	0	0	4.56091	35.8505	TRUB1;ANKRD16;APOBEC3F;ALKBH1;WDR4;NAT10;TFB1M;PUS7;TRIT1
ubiquitin-dependent protein catabolic process (GO:0006511)	27/354	0.000756676	0.315892	0	0	2.06882	14.8677	VCP;UBXN2B;TGFB1I1;RNF8;UBE2D1;CDC20;SHARPIN;RMND5A;PSMD3;PSMF1;FBXO7;NDFIP2;SIAH2;VPS37A;VPS37B;RNF168;CUL4A;CDC34;NPLOC4;PSMC3;UBXN11;UBE2S;KCTD13;UBAP1;ANAPC4;STUB1;SQSTM1
macroautophagy (GO:0016236)	13/120	0.000830717	0.315892	0	0	3.02346	21.4461	UVRAG;VCP;VPS37A;WIPI1;VPS37B;ATG14;ZFYVE1;ATG13;VPS41;ATP13A2;VIPAS39;CHMP6;SQSTM1
negative regulation of transcription elongation from RNA polymerase II promoter (GO:0034244)	2022-04-12	0.000888507	0.315892	0	0	12.3623	86.8571	RNF168;HEXIM1;RECQL5;RNF8
phosphate ion transmembrane transport (GO:0035435)	2022-04-12	0.000888507	0.315892	0	0	12.3623	86.8571	SLC20A2;SLC20A1;SLC25A10;SLC25A14
tRNA modification (GO:0006400)	1965-09-01	0.00090839	0.315892	0	0	3.98934	27.9407	TRUB1;ANKRD16;ALKBH1;WDR4;TRMT13;THADA;PUS7;MTO1;TRIT1
negative regulation of cell morphogenesis involved in differentiation (GO:0010771)	2022-04-13	0.00124393	0.346061	0	0	10.9881	73.5049	RCC2;AP1AR;EFNA5;CORO1C
negative regulation of substrate adhesion-dependent cell spreading (GO:1900025)	2022-04-13	0.00124393	0.346061	0	0	10.9881	73.5049	RCC2;AP1AR;EFNA5;CORO1C
negative regulation of DNA-templated transcription, elongation (GO:0032785)	2022-04-14	0.00168802	0.410051	0	0	9.8888	63.1321	HEXIM1;RNF168;RECQL5;RNF8
positive regulation of microtubule nucleation (GO:0090063)	2022-03-07	0.00184513	0.410051	0	0	18.5235	116.609	MECP2;DCTN1;GIT1
establishment of protein localization to plasma membrane (GO:0061951)	1936-06-01	0.0024869	0.410051	0	0	4.952	29.6958	BBS2;NSF;SYS1;RAB26;GORASP1;VAMP4
cellular response to DNA damage stimulus (GO:0006974)	25/350	0.00284071	0.410051	0	0	1.92247	11.2728	ATF2;BTG2;VCP;PNKP;BRAT1;DOT1L;IGHMBP2;RNF8;HTRA2;ASH2L;SAMHD1;RECQL5;ALKBH1;MTREX;UVRAG;GADD45A;MGMT;USP45;MAPK12;FANCF;RNF168;CUL4A;TDP1;CRY1;NUPR2
mitophagy (GO:0000423)	2022-03-08	0.00286676	0.410051	0	0	14.818	86.753	ATG14;SQSTM1;ATG13
multi-ciliated epithelial cell differentiation (GO:1903251)	2022-03-08	0.00286676	0.410051	0	0	14.818	86.753	CEP152;E2F4;CCNO
proton transmembrane transport (GO:1902600)	1937-06-01	0.00287182	0.410051	0	0	4.79201	28.0467	DMAC2L;COX15;ATP6V1H;ATP6V0E2;SLC25A14;SLC9A1
negative regulation of cell-substrate junction organization (GO:0150118)	2022-04-16	0.00288389	0.410051	0	0	8.23981	48.1915	DUSP22;RCC2;PHLDB2;CORO1C
negative regulation of focal adhesion assembly (GO:0051895)	2022-04-16	0.00288389	0.410051	0	0	8.23981	48.1915	DUSP22;RCC2;PHLDB2;CORO1C
regulation of mitotic cell cycle phase transition (GO:1901990)	16/188	0.00294788	0.410051	0	0	2.3161	13.4951	OFD1;DCTN1;NEK6;CEP152;UBE2D1;CDC20;ACTR1A;PSMC3;UBE2S;CENPJ;PSMD3;ANAPC4;CEP192;PSMF1;CEP78;NEK11
protein dephosphorylation (GO:0006470)	13/139	0.00314794	0.412491	0	0	2.56499	14.7769	DUSP5;PTPN18;PPP2R5B;PTPRM;MTMR6;CTTNBP2NL;DUSP22;PPP4R1;PPP3CC;PPP2R1B;CTDSP1;CTDSP2;TNS2
regulation of protein ubiquitination (GO:0031396)	11/109	0.00356189	0.412491	0	0	2.78732	15.7134	NDFIP2;PRR7;BAG5;HDAC3;PHF23;PRMT3;CRY1;UBE2D1;STUB1;BCL10;SQSTM1
cellular response to starvation (GO:0009267)	14/158	0.00365157	0.412491	0	0	2.41788	13.5706	ATF2;SREBF1;EIF2AK3;ASNS;WIPI1;ATG14;ZFYVE1;MTOR;IMPACT;VPS41;ATP6V1B2;ATP6V1H;NUPR2;ATP6V0E2
phosphate ion transport (GO:0006817)	2022-04-17	0.0036559	0.412491	0	0	7.60558	42.6781	SLC20A2;SLC20A1;SLC25A10;SLC25A14
cellular response to nutrient levels (GO:0031669)	1966-08-01	0.00405278	0.412491	0	0	3.41901	18.8331	SREBF1;CDKN2B;VPS41;WIPI1;NUPR2;ATG14;ZFYVE1;MTOR
positive regulation of protein import into nucleus (GO:0042307)	2022-05-28	0.00417196	0.412491	0	0	5.37763	29.466	MAVS;HDAC3;HYAL2;PIK3R1;ECT2
amyloid-beta formation (GO:0034205)	2022-03-09	0.00417593	0.412491	0	0	12.3477	67.6458	APH1B;PSEN2;ABCA7
kynurenine metabolic process (GO:0070189)	2022-03-09	0.00417593	0.412491	0	0	12.3477	67.6458	TDO2;KYAT3;KYAT1
regulation of translation (GO:0006417)	15/178	0.00429987	0.412491	0	0	2.28932	12.4749	CYFIP1;TRAP1;EIF2B4;BTG2;NCBP2;PCIF1;EIF2AK3;NAT10;RBM4B;PUS7;MIF4GD;MTOR;IMPACT;MTG1;ALKBH1
regulation of autophagy of mitochondrion (GO:1903146)	2022-04-19	0.00559606	0.462257	0	0	6.59082	34.178	SREBF1;HTRA2;ATP13A2;FBXO7
Golgi to plasma membrane protein transport (GO:0043001)	2022-05-30	0.00567319	0.462257	0	0	4.94691	25.5854	BBS2;NSF;SYS1;RAB26;VAMP4
positive regulation of protein import (GO:1904591)	2022-05-30	0.00567319	0.462257	0	0	4.94691	25.5854	MAVS;HDAC3;HYAL2;PIK3R1;ECT2
regulation of G2/M transition of mitotic cell cycle (GO:0010389)	13/149	0.00567983	0.462257	0	0	2.37514	12.2815	OFD1;DCTN1;RCC2;CEP152;MECP2;ACTR1A;PSMC3;CDK4;CENPJ;PSMD3;CEP192;PSMF1;CEP78
regulation of microtubule nucleation (GO:0010968)	2022-03-10	0.00579363	0.462257	0	0	10.5832	54.5139	MECP2;DCTN1;GIT1
establishment of protein localization to membrane (GO:0090150)	1970-08-01	0.00581559	0.462257	0	0	3.19776	16.4596	GORASP1;MICALL1;RFTN1;ZDHHC24;VPS37A;ZDHHC21;VPS37B;ZDHHC4
DNA metabolic process (GO:0006259)	20/277	0.00634752	0.490522	0	0	1.93908	9.81116	UVRAG;BTG2;VCP;SMARCB1;GADD45A;MGMT;PNKP;DOT1L;USP45;IGHMBP2;LIG3;SAMHD1;SUPV3L1;CDC34;RECQL5;ALKBH1;TDP1;TOP1MT;DNASE2;NUDT15
protein targeting to membrane (GO:0006612)	1987-09-01	0.00683415	0.51199	0	0	2.86085	14.2637	ALDH3A2;PEX16;MICALL1;SRPRA;ZDHHC24;VPS37A;ZDHHC21;VPS37B;ZDHHC4
positive regulation of I-kappaB kinase/NF-kappaB signaling (GO:0043123)	14/171	0.0073011	0.51199	0	0	2.21616	10.9029	NDFIP2;SLC20A1;NEK6;TRADD;TNFRSF10B;BCL10;IRAK4;MID2;TRIM8;MAVS;SHARPIN;S100A4;ECT2;CC2D1A
retrograde transport, endosome to Golgi (GO:0042147)	1988-09-01	0.0073566	0.51199	0	0	2.82449	13.8743	SLC66A2;DCTN1;SGSM2;SNX12;STX6;VTI1A;DENND5A;STX10;CLN5
regulation of cellular amide metabolic process (GO:0034248)	1932-05-01	0.00751942	0.51199	0	0	4.57999	22.3974	CYFIP1;EIF2B4;SAMD8;PCIF1;RBM4B
insulin-like growth factor receptor signaling pathway (GO:0048009)	2022-03-11	0.00773706	0.51199	0	0	9.2598	45.0187	EIF2AK3;TSC2;PIK3R1
mitochondrial transcription (GO:0006390)	2022-03-11	0.00773706	0.51199	0	0	9.2598	45.0187	MTERF2;TFB1M;SLC25A33
regulation of cardiac muscle contraction by calcium ion signaling (GO:0010882)	2022-04-21	0.00812312	0.51199	0	0	5.81482	27.987	RYR2;ATP2A2;TNNI3;SLC9A1
positive regulation of nucleocytoplasmic transport (GO:0046824)	1946-06-01	0.00860724	0.51199	0	0	3.71206	17.6514	MAVS;HDAC3;NCBP2;HYAL2;PIK3R1;ECT2
posttranscriptional regulation of gene expression (GO:0010608)	1946-06-01	0.00860724	0.51199	0	0	3.71206	17.6514	CYFIP1;EIF2B4;PCIF1;RBM4B;METTL16;ATG14
RNA methylation (GO:0001510)	1960-07-01	0.0086252	0.51199	0	0	3.27049	15.5449	FBL;PCIF1;TRMT13;THADA;TFB1M;METTL16;MTO1
transmembrane receptor protein tyrosine kinase signaling pathway (GO:0007169)	26/404	0.00908549	0.51199	0	0	1.71648	8.0693	CYFIP1;MVP;ITSN1;PSEN2;PIK3R1;EFNA5;SPRED1;APH1B;EFNB3;POLR2C;PDGFC;GRB10;ATP6V1H;ATP6V0E2;GIT1;NCBP2;TNK1;EIF2AK3;TSC2;GTF2F2;ESRP2;ANOS1;ATP6V1B2;MUC20;RHOQ;DDR2
organelle assembly (GO:0070925)	27/425	0.00934741	0.51199	0	0	1.69337	7.91254	HDAC3;UBXN2B;TNKS;FBF1;ATP2A2;LIMD1;ZFYVE1;IFT52;STK36;CHMP1B;TCTN1;INPP5E;E2F4;OFD1;BBS2;NEK6;VPS37A;WIPI1;CPLANE1;VPS37B;ATG14;TMEM250;ATG13;EHD2;CENPJ;CHMP6;CCNO
mRNA modification (GO:0016556)	2022-04-22	0.00962683	0.51199	0	0	5.49149	25.4981	TRUB1;PCIF1;PUS7;METTL16
autophagosome maturation (GO:0097352)	1934-05-01	0.00974689	0.51199	0	0	4.26369	19.7443	UVRAG;VCP;ATP2A2;VIPAS39;ATG14
positive regulation of ubiquitin protein ligase activity (GO:1904668)	2022-03-12	0.0100199	0.51199	0	0	8.23051	37.8865	CDC20;UBE2S;GORASP1
regulation of mitotic cell cycle (GO:0007346)	14/178	0.0102226	0.51199	0	0	2.12079	9.7199	BTG3;CUL7;BTG2;NEK6;UBE2D1;ASNS;CDC20;PSMC3;UBE2S;PSMD3;ANAPC4;PSMF1;BRINP3;NEK11
positive regulation of protein modification by small protein conjugation or removal (GO:1903322)	1977-08-01	0.0102296	0.51199	0	0	2.8723	13.1622	HDAC4;NDFIP2;HDAC3;PHF23;CRY1;UBE2D1;STUB1;BCL10
Golgi to plasma membrane transport (GO:0006893)	1948-06-01	0.0105622	0.51199	0	0	3.53493	16.0856	BBS2;NSF;SYS1;OSBPL5;RAB26;VAMP4
organonitrogen compound catabolic process (GO:1901565)	1963-07-01	0.0111816	0.51199	0	0	3.0948	13.9064	MPST;ADAMTS13;GNPDA1;GNPDA2;TPP1;MTOR;CLN5
positive regulation of transcription by RNA polymerase I (GO:0045943)	2022-04-23	0.0113003	0.51199	0	0	5.20219	23.3211	SMARCB1;EIF2AK3;MTOR;PHF8
cellular response to mechanical stimulus (GO:0071260)	1949-06-01	0.0116492	0.51199	0	0	3.45254	15.3725	MAP2K4;CRADD;GADD45A;TNFRSF10B;BCL10;SLC9A1
ciliary basal body-plasma membrane docking (GO:0097711)	1995-09-01	0.0119124	0.51199	0	0	2.59364	11.4903	OFD1;ACTR1A;DCTN1;CEP152;CENPJ;TCTN1;FBF1;CEP192;CEP78
regulation of protein import into nucleus (GO:0042306)	1936-05-01	0.0123898	0.51199	0	0	3.98819	17.5117	MAVS;HDAC3;HYAL2;PIK3R1;ECT2
modification-dependent protein catabolic process (GO:0019941)	15/201	0.0126345	0.51199	0	0	2.00381	8.7593	NDFIP2;SIAH2;RNF8;UBE2D1;CDC20;RNF168;CDC34;NPLOC4;UBE2S;PSMD3;ANAPC4;STUB1;PSMF1;FBXO7;SQSTM1
Golgi ribbon formation (GO:0090161)	2022-03-13	0.0126527	0.51199	0	0	7.40707	32.368	STX6;VTI1A;VAMP4
plasma membrane tubulation (GO:0097320)	2022-03-13	0.0126527	0.51199	0	0	7.40707	32.368	EHD2;BIN3;MICALL1
lipid translocation (GO:0034204)	2022-04-24	0.0131498	0.51199	0	0	4.94183	21.4048	ABCA1;SLC66A2;RFT1;ABCA7
negative regulation of protein tyrosine kinase activity (GO:0061099)	2022-04-24	0.0131498	0.51199	0	0	4.94183	21.4048	DUSP22;MVP;HYAL2;CHMP6
protein maturation (GO:0051604)	1997-09-01	0.0135349	0.51199	0	0	2.53443	10.9043	ADAMTS13;APH1B;MAGEF1;TSPAN17;PSEN2;NAA16;STUB1;MMEL1;LMF1
regulation of protein autophosphorylation (GO:0031952)	1937-05-01	0.013877	0.51199	0	0	3.86336	16.5256	MOB1B;IMPACT;MVP;PDGFC;PPP2R5B
regulation of metaphase plate congression (GO:0090235)	2022-02-05	0.0140778	0.51199	0	0	16.445	70.1076	NUMA1;MAD1L1
response to mitochondrial depolarisation (GO:0098780)	2022-02-05	0.0140778	0.51199	0	0	16.445	70.1076	ATG14;SQSTM1
late endosome to Golgi transport (GO:0034499)	2022-02-05	0.0140778	0.51199	0	0	16.445	70.1076	SGSM2;SNX12
microtubule nucleation by microtubule organizing center (GO:0051418)	2022-02-05	0.0140778	0.51199	0	0	16.445	70.1076	CENPJ;CEP192
ubiquitin-dependent SMAD protein catabolic process (GO:0030579)	2022-02-05	0.0140778	0.51199	0	0	16.445	70.1076	TGFB1I1;STUB1
oxaloacetate transport (GO:0015729)	2022-02-05	0.0140778	0.51199	0	0	16.445	70.1076	SLC25A10;SLC25A14
positive regulation of store-operated calcium channel activity (GO:1901341)	2022-02-05	0.0140778	0.51199	0	0	16.445	70.1076	STIM1;STIM2
positive regulation of the force of heart contraction (GO:0098735)	2022-02-05	0.0140778	0.51199	0	0	16.445	70.1076	RYR2;SLC9A1
protein localization to membrane raft (GO:1903044)	2022-02-05	0.0140778	0.51199	0	0	16.445	70.1076	RFTN1;CYP46A1
organelle organization (GO:0006996)	26/420	0.0144016	0.51199	0	0	1.64538	6.97708	PI4K2B;CUL7;NUMA1;LMAN2L;UBXN2B;TFB1M;LIMD1;PLD2;FGD6;BAG5;PCLO;CHMP1B;CEP78;PEX16;MTX3;EIF2AK3;MICAL3;HPS6;ATAD3A;NPLOC4;VAPB;ADCK1;GORASP1;PYROXD2;CHMP6;SLC25A33
regulation of I-kappaB kinase/NF-kappaB signaling (GO:0043122)	16/224	0.0150283	0.51199	0	0	1.91161	8.02461	NDFIP2;SLC20A1;CARD8;NEK6;TRADD;TNFRSF10B;BCL10;IRAK4;MID2;TRIM8;MAVS;SHARPIN;S100A4;ECT2;SQSTM1;CC2D1A
endosome transport via multivesicular body sorting pathway (GO:0032509)	2022-04-25	0.0151814	0.51199	0	0	4.70626	19.7083	VCP;CHMP1B;DENND10;CHMP6
negative regulation of cell junction assembly (GO:1901889)	2022-04-25	0.0151814	0.51199	0	0	4.70626	19.7083	DUSP22;RCC2;PHLDB2;CORO1C
RNA metabolic process (GO:0016070)	11/133	0.015208	0.51199	0	0	2.23618	9.36051	SUPV3L1;RNASEL;FASTKD1;NCBP2;ALKBH1;POLR2C;RNASE6;DDX20;MTREX;NOL9;GTF2F2
endocytic recycling (GO:0032456)	1952-06-01	0.0153792	0.51199	0	0	3.22687	13.4714	EHD2;ANKRD27;EIPR1;MICALL1;SNX12;STX6
spliceosomal snRNP assembly (GO:0000387)	1938-05-01	0.0154796	0.51199	0	0	3.74609	15.6146	SART3;PRMT7;DDX20;GEMIN4;WDR77
amyloid precursor protein catabolic process (GO:0042987)	2022-03-14	0.0156431	0.51199	0	0	6.73335	27.9954	APH1B;PSEN2;ABCA7
C4-dicarboxylate transport (GO:0015740)	2022-03-14	0.0156431	0.51199	0	0	6.73335	27.9954	LRRC8D;SLC25A10;SLC25A14
tRNA wobble uridine modification (GO:0002098)	2022-03-14	0.0156431	0.51199	0	0	6.73335	27.9954	TRMU;ELP1;MTO1
dephosphorylation (GO:0016311)	12/153	0.0169874	0.522241	0	0	2.11139	8.60452	DUSP5;PTPN18;PPP4R1;PPP3CC;PPP2R1B;CTDSP1;CTDSP2;PNKP;PPP2R5B;PTPRM;MTMR6;CTTNBP2NL
positive regulation of intracellular transport (GO:0032388)	1939-05-01	0.0172011	0.522241	0	0	3.63573	14.7712	EHD2;NUMA1;EIPR1;B3GAT3;RUFY3
regulation of focal adhesion assembly (GO:0051893)	1954-06-01	0.0182815	0.522241	0	0	3.0921	12.3742	DUSP22;RCC2;EFNA5;PHLDB2;SLC9A1;CORO1C
inorganic anion transport (GO:0015698)	1954-06-01	0.0182815	0.522241	0	0	3.0921	12.3742	CLCN6;CLIC4;PACC1;SLC25A10;ANO7;SLC25A14
GTP metabolic process (GO:0046039)	2022-03-15	0.0189961	0.522241	0	0	6.17192	24.4625	IMPDH1;EFL1;RHOQ
histone H4-K5 acetylation (GO:0043981)	2022-03-15	0.0189961	0.522241	0	0	6.17192	24.4625	KANSL1;JADE1;KAT8
histone H4-K8 acetylation (GO:0043982)	2022-03-15	0.0189961	0.522241	0	0	6.17192	24.4625	KANSL1;JADE1;KAT8
positive regulation of lyase activity (GO:0051349)	2022-03-15	0.0189961	0.522241	0	0	6.17192	24.4625	STIM1;CACNA1D;FXN
protein hydroxylation (GO:0018126)	2022-03-15	0.0189961	0.522241	0	0	6.17192	24.4625	JMJD4;PLOD3;VIPAS39
autophagy of mitochondrion (GO:0000422)	1940-05-01	0.0190448	0.522241	0	0	3.53166	13.9888	WIPI1;ATG14;FBXO7;ATG13;SQSTM1
regulation of transcription elongation from RNA polymerase II promoter (GO:0034243)	2022-04-27	0.0198109	0.522241	0	0	4.29657	16.8491	HEXIM1;RNF168;RECQL5;RNF8
negative regulation of insulin receptor signaling pathway (GO:0046627)	2022-04-27	0.0198109	0.522241	0	0	4.29657	16.8491	GRB10;TSC2;PIP4K2C;TNS2
positive regulation of apoptotic process (GO:0043065)	20/310	0.019887	0.522241	0	0	1.71544	6.72056	PRR7;CRADD;GADD45A;TRADD;ITSN1;ARHGEF16;PSEN2;DDX20;HTRA2;TNFRSF10B;BCL10;STK4;CCAR1;TLE5;APH1B;JMY;TP53BP2;MAP3K10;ECT2;SQSTM1
cellular metal ion homeostasis (GO:0006875)	9/104	0.0205135	0.522241	0	0	2.34682	9.12133	RYR2;STIM1;STIM2;ATP13A1;VAPB;ATP2A2;TNNI3;ATP13A2;SLC9A1
purine deoxyribonucleotide catabolic process (GO:0009155)	2022-02-06	0.0205738	0.522241	0	0	12.3331	47.8986	NUDT15;SAMHD1
GDP-mannose metabolic process (GO:0019673)	2022-02-06	0.0205738	0.522241	0	0	12.3331	47.8986	PMM1;GFUS
succinate transmembrane transport (GO:0071422)	2022-02-06	0.0205738	0.522241	0	0	12.3331	47.8986	SLC25A10;SLC25A14
N-acetylneuraminate catabolic process (GO:0019262)	2022-02-06	0.0205738	0.522241	0	0	12.3331	47.8986	GNPDA1;GNPDA2
negative regulation of transporter activity (GO:0032410)	2022-02-06	0.0205738	0.522241	0	0	12.3331	47.8986	NDFIP2;CTTNBP2NL
nucleotide transport (GO:0006862)	2022-02-06	0.0205738	0.522241	0	0	12.3331	47.8986	SLC25A19;SLC25A33
peptidyl-glutamine methylation (GO:0018364)	2022-02-06	0.0205738	0.522241	0	0	12.3331	47.8986	N6AMT1;FBL
hexose metabolic process (GO:0019318)	1941-05-01	0.0210138	0.522241	0	0	3.43338	13.2617	PMM1;BRAT1;FPGT;CHST15;GALK1
nucleobase-containing compound catabolic process (GO:0034655)	1941-05-01	0.0210138	0.522241	0	0	3.43338	13.2617	SUPV3L1;ENTPD6;RNASE6;MTREX;NUDT15
autophagosome organization (GO:1905037)	1956-06-01	0.0215376	0.522241	0	0	2.9681	11.3915	UBXN2B;ATP2A2;WIPI1;ATP13A2;ATG14;ATG13
DNA damage response, signal transduction by p53 class mediator resulting in cell cycle arrest (GO:0006977)	1956-06-01	0.0215376	0.522241	0	0	2.9681	11.3915	RBL2;BTG2;CRADD;GADD45A;ARID3A;E2F4
cytoskeleton-dependent cytokinesis (GO:0061640)	1972-07-01	0.0220934	0.522241	0	0	2.66504	10.1604	CUL7;BIN3;MITD1;TMEM250;ECT2;MYH10;SEPTIN10
mRNA splicing, via spliceosome (GO:0000398)	18/274	0.0223667	0.522241	0	0	1.74749	6.64078	PRMT7;NCBP2;DDX20;RBM4B;DDX41;GTF2F2;CDC40;CCAR1;WDR77;PQBP1;WDR33;SART3;POLR2C;CWC22;GEMIN4;MTREX;SNRPA;SRSF8
regulation of protein transport (GO:0051223)	2022-04-28	0.0224174	0.522241	0	0	4.11733	15.6373	RHBDF1;NDFIP2;SNX12;ATP13A2
sulfur compound transport (GO:0072348)	2022-04-28	0.0224174	0.522241	0	0	4.11733	15.6373	SLC25A19;LRRC8D;SLC25A10;SLC25A14
macromolecule catabolic process (GO:0009057)	2022-04-28	0.0224174	0.522241	0	0	4.11733	15.6373	UVRAG;TPP1;MTOR;CLN5
negative regulation of cellular response to insulin stimulus (GO:1900077)	2022-04-28	0.0224174	0.522241	0	0	4.11733	15.6373	GRB10;TSC2;PIP4K2C;TNS2
positive regulation of defense response to virus by host (GO:0002230)	2022-04-28	0.0224174	0.522241	0	0	4.11733	15.6373	MAVS;APOBEC3F;SIN3A;PQBP1
positive regulation of microtubule polymerization (GO:0031116)	2022-04-28	0.0224174	0.522241	0	0	4.11733	15.6373	MECP2;NUMA1;DCTN1;GIT1
regulation of ERBB signaling pathway (GO:1901184)	2022-03-16	0.0227143	0.522241	0	0	5.69686	21.5612	RHBDF1;PTPN18;WDR54
Golgi to endosome transport (GO:0006895)	2022-03-16	0.0227143	0.522241	0	0	5.69686	21.5612	SYS1;WIPI1;AP1AR
nucleotide catabolic process (GO:0009166)	2022-03-16	0.0227143	0.522241	0	0	5.69686	21.5612	VCP;SAMHD1;NUDT15
protein targeting (GO:0006605)	10/125	0.0246779	0.525972	0	0	2.15463	7.9761	PEX16;MICALL1;SRPRA;ZDHHC24;HOMER3;VPS37A;ZDHHC21;VPS37B;FBXO7;ZDHHC4
positive regulation of extrinsic apoptotic signaling pathway (GO:2001238)	2022-04-29	0.0252231	0.525972	0	0	3.95243	14.5449	PPP2R1B;HYAL2;HTRA2;BCL10
cellular response to amino acid starvation (GO:0034198)	1974-07-01	0.0252663	0.525972	0	0	2.58521	9.50915	ATF2;IMPACT;ATP6V1B2;EIF2AK3;ATP6V1H;ATP6V0E2;MTOR
signal release from synapse (GO:0099643)	1943-05-01	0.0253383	0.525972	0	0	3.25234	11.9538	PCLO;DNAJC5;STXBP2;NAAA;LIN7B
positive regulation of neuron differentiation (GO:0045666)	1943-05-01	0.0253383	0.525972	0	0	3.25234	11.9538	IMPACT;SIN3A;TCF3;ECT2;BRINP3
amyloid-beta metabolic process (GO:0050435)	2022-03-17	0.0267982	0.525972	0	0	5.28966	19.1455	APH1B;PSEN2;ABCA7
regulation of receptor recycling (GO:0001919)	2022-03-17	0.0267982	0.525972	0	0	5.28966	19.1455	NSF;AP1AR;TBC1D16
tail-anchored membrane protein insertion into ER membrane (GO:0071816)	2022-03-17	0.0267982	0.525972	0	0	5.28966	19.1455	UBL4A;EMC1;EMC8
midbody abscission (GO:0061952)	2022-03-17	0.0267982	0.525972	0	0	5.28966	19.1455	CHMP1B;MITD1;CHMP6
response to amino acid starvation (GO:1990928)	1975-07-01	0.026964	0.525972	0	0	2.54706	9.20319	ATF2;IMPACT;ATP6V1B2;EIF2AK3;ATP6V1H;ATP6V0E2;MTOR
proteasome-mediated ubiquitin-dependent protein catabolic process (GO:0043161)	20/321	0.0275507	0.525972	0	0	1.65179	5.93277	VCP;UBXN2B;SIAH2;UBE2D1;CDC20;CUL4A;CDC34;NPLOC4;SHARPIN;RMND5A;PSMC3;UBXN11;UBE2S;PSMD3;KCTD13;ANAPC4;STUB1;PSMF1;FAM8A1;DCAF12
mRNA catabolic process (GO:0006402)	1944-05-01	0.0276989	0.525972	0	0	3.16878	11.3644	SUPV3L1;NBAS;RNH1;DHX34;METTL16
neurotransmitter secretion (GO:0007269)	1944-05-01	0.0276989	0.525972	0	0	3.16878	11.3644	PCLO;DNAJC5;STXBP2;NAAA;LIN7B
amino sugar catabolic process (GO:0046348)	2022-02-07	0.0280653	0.525972	0	0	9.86598	35.2533	GNPDA1;GNPDA2
autophagosome membrane docking (GO:0016240)	2022-02-07	0.0280653	0.525972	0	0	9.86598	35.2533	ATP2A2;ATG14
regulation of cardiac muscle cell membrane potential (GO:0086036)	2022-02-07	0.0280653	0.525972	0	0	9.86598	35.2533	ATP2A2;SLC9A1
cation homeostasis (GO:0055080)	2022-02-07	0.0280653	0.525972	0	0	9.86598	35.2533	SLC7A8;ATP13A2
cellular ion homeostasis (GO:0006873)	2022-02-07	0.0280653	0.525972	0	0	9.86598	35.2533	P2RY2;ATP13A2
regulation of mitochondrial membrane permeability involved in apoptotic process (GO:1902108)	2022-02-07	0.0280653	0.525972	0	0	9.86598	35.2533	ATF2;THEM4
DNA ligation (GO:0006266)	2022-02-07	0.0280653	0.525972	0	0	9.86598	35.2533	MGMT;LIG3
succinate transport (GO:0015744)	2022-02-07	0.0280653	0.525972	0	0	9.86598	35.2533	SLC25A10;SLC25A14
mitochondrion-endoplasmic reticulum membrane tethering (GO:1990456)	2022-02-07	0.0280653	0.525972	0	0	9.86598	35.2533	PSEN2;ATP2A2
mRNA pseudouridine synthesis (GO:1990481)	2022-02-07	0.0280653	0.525972	0	0	9.86598	35.2533	TRUB1;PUS7
Notch receptor processing, ligand-dependent (GO:0035333)	2022-02-07	0.0280653	0.525972	0	0	9.86598	35.2533	APH1B;PSEN2
platelet dense granule organization (GO:0060155)	2022-02-07	0.0280653	0.525972	0	0	9.86598	35.2533	ABCA1;DTNBP1
positive regulation of adenylate cyclase activity (GO:0045762)	2022-02-07	0.0280653	0.525972	0	0	9.86598	35.2533	STIM1;CACNA1D
positive regulation of protein deubiquitination (GO:1903003)	2022-02-07	0.0280653	0.525972	0	0	9.86598	35.2533	VCP;SART3
multivesicular body assembly (GO:0036258)	2022-04-30	0.0282308	0.525972	0	0	3.80022	13.5567	CHMP1B;VPS37A;VPS37B;CHMP6
plasma membrane bounded cell projection organization (GO:0120036)	10/128	0.0284915	0.525972	0	0	2.09952	7.4704	CYFIP1;BTG2;UNC5A;MICALL1;DTNBP1;PTPRM;BICDL1;CEP78;CDK16;PQBP1
regulation of RNA splicing (GO:0043484)	1976-07-01	0.0287375	0.525972	0	0	2.51002	8.90944	ESRP2;CWC22;PIK3R1;METTL16;RBM12;CLK4;PQBP1
positive regulation of growth (GO:0045927)	1976-07-01	0.0287375	0.525972	0	0	2.51002	8.90944	N6AMT1;SUPV3L1;DDX49;BRAT1;RFTN1;FXN;SLC25A33
positive regulation of intracellular protein transport (GO:0090316)	11/148	0.0307108	0.537704	0	0	1.98978	6.93069	MAVS;PPP3CC;HDAC3;B3GAT3;RUFY3;HYAL2;TP53BP2;HTRA2;PIK3R1;ECT2;ATG13
amyloid precursor protein metabolic process (GO:0042982)	2022-03-18	0.0312465	0.537704	0	0	4.93676	17.1101	APH1B;PSEN2;LDLRAP1
Golgi organization (GO:0007030)	10/130	0.0312555	0.537704	0	0	2.06431	7.15399	PI4K2B;CUL7;BAG5;NPLOC4;UBXN2B;LMAN2L;GORASP1;VTI1A;STX6;VAMP4
multivesicular body organization (GO:0036257)	1931-04-01	0.0314427	0.537704	0	0	3.65928	12.6596	CHMP1B;VPS37A;VPS37B;CHMP6
protein acetylation (GO:0006473)	1931-04-01	0.0314427	0.537704	0	0	3.65928	12.6596	DSCC1;NAT10;NAA16;NAT9
regulation of cell cycle phase transition (GO:1901987)	1995-08-01	0.0323072	0.537704	0	0	2.27589	7.81192	CDC20;PSMC3;UBE2S;PSMD3;UBE2D1;ANAPC4;PSMF1;NEK11
positive regulation of programmed cell death (GO:0043068)	18/286	0.0323733	0.537704	0	0	1.66819	5.72259	PRR7;CRADD;GADD45A;TRADD;ITSN1;ARHGEF16;PSEN2;DDX20;HTRA2;TNFRSF10B;BCL10;STK4;CCAR1;APH1B;JMY;MAP3K10;ECT2;SQSTM1
recombinational repair (GO:0000725)	1979-07-01	0.0345263	0.537704	0	0	2.40506	8.0955	SWSAP1;MMS22L;RECQL5;RMI1;LIG3;SAMHD1;AP5S1
ERBB2 signaling pathway (GO:0038128)	1932-04-01	0.0348603	0.537704	0	0	3.52841	11.8428	BTC;PTPN18;STUB1;PIK3R1
negative regulation of cell-matrix adhesion (GO:0001953)	1932-04-01	0.0348603	0.537704	0	0	3.52841	11.8428	DUSP22;RCC2;PHLDB2;CORO1C
mitotic cell cycle phase transition (GO:0044772)	14/209	0.0353128	0.537704	0	0	1.78074	5.95391	OFD1;CDKN2B;DCTN1;CEP152;PHF8;CUL4A;ACTR1A;CDC34;UBE2S;CDK4;CENPJ;CEP192;CCNO;CEP78
calcium ion homeostasis (GO:0055074)	1997-08-01	0.0359368	0.537704	0	0	2.22452	7.39872	RYR2;STIM1;STIM2;ATP13A1;VAPB;ATP2A2;TNNI3;ATP13A2
carbohydrate derivative catabolic process (GO:1901136)	2022-03-19	0.036056	0.537704	0	0	4.62797	15.3773	NAGA;BPGM;SAMHD1
heparan sulfate proteoglycan biosynthetic process (GO:0015012)	2022-03-19	0.036056	0.537704	0	0	4.62797	15.3773	EXT2;B3GAT3;HS6ST2
histone H4-K16 acetylation (GO:0043984)	2022-03-19	0.036056	0.537704	0	0	4.62797	15.3773	KANSL1;JADE1;KAT8
negative regulation of oxidative stress-induced intrinsic apoptotic signaling pathway (GO:1902176)	2022-03-19	0.036056	0.537704	0	0	4.62797	15.3773	TRAP1;BAG5;HTRA2
nucleotide-sugar biosynthetic process (GO:0009226)	2022-03-19	0.036056	0.537704	0	0	4.62797	15.3773	GNPDA1;PMM1;GNPDA2
regulation of ATPase-coupled calcium transmembrane transporter activity (GO:1901894)	2022-02-08	0.0364649	0.537704	0	0	8.22122	27.2238	RYR2;THADA
benzene-containing compound metabolic process (GO:0042537)	2022-02-08	0.0364649	0.537704	0	0	8.22122	27.2238	KYAT3;KYAT1
cardiac muscle hypertrophy (GO:0003300)	2022-02-08	0.0364649	0.537704	0	0	8.22122	27.2238	HDAC4;RYR2
cellular response to epinephrine stimulus (GO:0071872)	2022-02-08	0.0364649	0.537704	0	0	8.22122	27.2238	RYR2;SLC9A1
regulation of mitochondrial gene expression (GO:0062125)	2022-02-08	0.0364649	0.537704	0	0	8.22122	27.2238	MTG1;ALKBH1
DNA damage induced protein phosphorylation (GO:0006975)	2022-02-08	0.0364649	0.537704	0	0	8.22122	27.2238	CRY1;MAPK12
regulation of oxidative stress-induced neuron death (GO:1903203)	2022-02-08	0.0364649	0.537704	0	0	8.22122	27.2238	LANCL1;FBXO7
endosomal vesicle fusion (GO:0034058)	2022-02-08	0.0364649	0.537704	0	0	8.22122	27.2238	VPS41;VPS8
forebrain neuron differentiation (GO:0021879)	2022-02-08	0.0364649	0.537704	0	0	8.22122	27.2238	ZSWIM6;LHX8
regulation of wound healing, spreading of epidermal cells (GO:1903689)	2022-02-08	0.0364649	0.537704	0	0	8.22122	27.2238	PHLDB2;MTOR
response to epinephrine (GO:0071871)	2022-02-08	0.0364649	0.537704	0	0	8.22122	27.2238	RYR2;SLC9A1
store-operated calcium entry (GO:0002115)	2022-02-08	0.0364649	0.537704	0	0	8.22122	27.2238	STIM1;STIM2
mitochondrial RNA processing (GO:0000963)	2022-02-08	0.0364649	0.537704	0	0	8.22122	27.2238	SUPV3L1;FASTKD5
negative regulation of mitochondrial fusion (GO:0010637)	2022-02-08	0.0364649	0.537704	0	0	8.22122	27.2238	VAT1;ADCK1
peptidyl-lysine hydroxylation (GO:0017185)	2022-02-08	0.0364649	0.537704	0	0	8.22122	27.2238	PLOD3;VIPAS39
positive regulation of chromosome segregation (GO:0051984)	2022-02-08	0.0364649	0.537704	0	0	8.22122	27.2238	NUMA1;RCC2
positive regulation of cysteine-type endopeptidase activity involved in apoptotic signaling pathway (GO:2001269)	2022-02-08	0.0364649	0.537704	0	0	8.22122	27.2238	PRR7;HTRA2
positive regulation of endocytic recycling (GO:2001137)	2022-02-08	0.0364649	0.537704	0	0	8.22122	27.2238	EHD2;EIPR1
negative regulation of cell cycle (GO:0045786)	1980-07-01	0.0366158	0.537704	0	0	2.37199	7.84482	HEXIM1;BTG3;BTG2;TP53BP2;HTRA2;NUPR2;BRINP3
negative regulation of Wnt signaling pathway (GO:0030178)	13/191	0.0372422	0.537704	0	0	1.81072	5.95784	TLE2;SIAH2;JADE1;TSC2;STK4;MCC;LIMD1;TLE5;PSMC3;PSMD3;CCDC88C;GRB10;PSMF1
cytosolic transport (GO:0016482)	9/116	0.0379541	0.537704	0	0	2.08232	6.81206	SYS1;ANKRD27;SLC66A2;DCTN1;VTI1A;STX6;DENND5A;STX10;CLN5
protein catabolic process (GO:0030163)	1964-06-01	0.0384078	0.537704	0	0	2.55764	8.33662	VCP;SIAH2;HTRA2;TPP1;MTOR;CLN5
lytic vacuole organization (GO:0080171)	1933-04-01	0.0384847	0.537704	0	0	3.40656	11.0968	ABCA1;TPP1;MTOR;CLN5
vasculogenesis (GO:0001570)	1933-04-01	0.0384847	0.537704	0	0	3.40656	11.0968	TGFBR3L;CUL7;SPRED1;TNNI3
regulation of mitochondrion organization (GO:0010821)	1948-05-01	0.0385095	0.537704	0	0	2.87341	9.35827	SREBF1;HTRA2;ATP13A2;MYO19;SQSTM1
nucleus organization (GO:0006997)	1948-05-01	0.0385095	0.537704	0	0	2.87341	9.35827	NUP93;NUMA1;CHMP1B;LEMD3;CHMP6
positive regulation of DNA repair (GO:0045739)	1948-05-01	0.0385095	0.537704	0	0	2.87341	9.35827	RNF168;MGMT;CEBPG;RNF8;NPAS2
cilium assembly (GO:0060271)	19/314	0.0400209	0.537704	0	0	1.59952	5.14782	BBS2;OFD1;DCTN1;CEP152;FBF1;CPLANE1;TMEM250;EHD2;IFT52;ACTR1A;STK36;CENPJ;INPP5E;TCTN1;CEP192;E2F4;CCNO;GAS8;CEP78
regulation of canonical Wnt signaling pathway (GO:0060828)	16/253	0.0403796	0.537704	0	0	1.67514	5.37626	CSNK1G3;TLE2;VCP;TNKS;SIAH2;PRDM15;JADE1;LIMD1;STK4;MCC;TLE5;PSMC3;PSMD3;CCDC88C;PSMF1;RNF220
mitotic G1 DNA damage checkpoint signaling (GO:0031571)	1965-06-01	0.0409749	0.537704	0	0	2.51416	8.03223	RBL2;BTG2;CRADD;GADD45A;ARID3A;E2F4
positive regulation of protein ubiquitination (GO:0031398)	1982-07-01	0.0410405	0.537704	0	0	2.30849	7.37147	NDFIP2;HDAC3;PHF23;CRY1;UBE2D1;STUB1;BCL10
mitotic cytokinetic process (GO:1902410)	2022-03-20	0.041222	0.537704	0	0	4.35551	13.8888	CHMP1B;MITD1;CHMP6
positive regulation of G2/M transition of mitotic cell cycle (GO:0010971)	2022-03-20	0.041222	0.537704	0	0	4.35551	13.8888	MECP2;CDK4;RCC2
regulation of cellular localization (GO:0060341)	1949-05-01	0.0415618	0.537704	0	0	2.80796	8.93093	NUMA1;STXBP2;EFNA5;MAD1L1;CDK16
RNA catabolic process (GO:0006401)	1949-05-01	0.0415618	0.537704	0	0	2.80796	8.93093	SUPV3L1;RNH1;RNASE6;MTREX;METTL16
regulation of protein binding (GO:0043393)	9/118	0.0416172	0.537704	0	0	2.0439	6.49805	HDAC4;PRMT7;CFHR5;MITD1;STK4;LDLRAP1;GAS8;ADD1;TLE5
regulation of transforming growth factor beta receptor signaling pathway (GO:0017015)	8/100	0.0418809	0.537704	0	0	2.15164	6.82699	TGFBR3L;SPRED1;CDKN2B;TGFB1I1;PMEPA1;STUB1;LDLRAD4;LEMD3
histone lysine methylation (GO:0034968)	1934-04-01	0.0423164	0.537704	0	0	3.29284	10.4139	N6AMT1;KMT2D;DOT1L;ASH2L
positive regulation of cysteine-type endopeptidase activity involved in apoptotic process (GO:0043280)	9/119	0.0435352	0.537704	0	0	2.02521	6.34739	VCP;PRR7;CRADD;TRADD;CARD8;EIF2AK3;HTRA2;TNFRSF10B;BCL10
ERBB signaling pathway (GO:0038127)	1966-06-01	0.0436477	0.537704	0	0	2.47213	7.74173	BTC;PTPN18;MVP;STUB1;PIK3R1;PLCG1
DNA repair (GO:0006281)	18/298	0.045367	0.537704	0	0	1.59568	4.9354	UVRAG;BTG2;VCP;GADD45A;MGMT;PNKP;DOT1L;USP45;IGHMBP2;RNF8;LIG3;WDR33;FANCF;RNF168;NEIL2;RECQL5;ALKBH1;TDP1
anoikis (GO:0043276)	2022-02-09	0.0456903	0.537704	0	0	7.0464	21.7443	TSC2;MTOR
astral microtubule organization (GO:0030953)	2022-02-09	0.0456903	0.537704	0	0	7.0464	21.7443	NUMA1;CENPJ
bone resorption (GO:0045453)	2022-02-09	0.0456903	0.537704	0	0	7.0464	21.7443	TPP1;ZNF675
regulation of DNA-directed DNA polymerase activity (GO:1900262)	2022-02-09	0.0456903	0.537704	0	0	7.0464	21.7443	DSCC1;CHTF18
glucosamine-containing compound catabolic process (GO:1901072)	2022-02-09	0.0456903	0.537704	0	0	7.0464	21.7443	GNPDA1;GNPDA2
histone arginine methylation (GO:0034969)	2022-02-09	0.0456903	0.537704	0	0	7.0464	21.7443	PRMT7;PRDM4
short-chain fatty acid metabolic process (GO:0046459)	2022-02-09	0.0456903	0.537704	0	0	7.0464	21.7443	OXSM;CRAT
ketone body biosynthetic process (GO:0046951)	2022-02-09	0.0456903	0.537704	0	0	7.0464	21.7443	ACSS3;BDH1
somatic recombination of immunoglobulin genes involved in immune response (GO:0002204)	2022-02-09	0.0456903	0.537704	0	0	7.0464	21.7443	RNF168;RNF8
mitochondrial tRNA modification (GO:0070900)	2022-02-09	0.0456903	0.537704	0	0	7.0464	21.7443	MTO1;TRIT1
negative regulation of pathway-restricted SMAD protein phosphorylation (GO:0060394)	2022-02-09	0.0456903	0.537704	0	0	7.0464	21.7443	PMEPA1;LDLRAD4
Notch receptor processing (GO:0007220)	2022-02-09	0.0456903	0.537704	0	0	7.0464	21.7443	APH1B;PSEN2
positive regulation of DNA-directed DNA polymerase activity (GO:1900264)	2022-02-09	0.0456903	0.537704	0	0	7.0464	21.7443	DSCC1;CHTF18
anaphase-promoting complex-dependent catabolic process (GO:0031145)	1984-07-01	0.0457989	0.537704	0	0	2.2483	6.93261	CDC20;PSMC3;UBE2S;PSMD3;UBE2D1;ANAPC4;PSMF1
maturation of SSU-rRNA (GO:0030490)	1935-04-01	0.0463554	0.537704	0	0	3.18645	9.78692	UTP6;BMS1;NAT10;DDX52
negative regulation of cell cycle G1/S phase transition (GO:1902807)	1935-04-01	0.0463554	0.537704	0	0	3.18645	9.78692	RBL2;CDKN2B;CDK4;JADE1
negative regulation of neurogenesis (GO:0050768)	1935-04-01	0.0463554	0.537704	0	0	3.18645	9.78692	EFNB3;GORASP1;RUFY3;PAX6
peptidyl-tyrosine dephosphorylation (GO:0035335)	1935-04-01	0.0463554	0.537704	0	0	3.18645	9.78692	DUSP22;PTPN18;DUSP5;TNS2
anion transmembrane transport (GO:0098656)	1967-06-01	0.0464272	0.537704	0	0	2.43148	7.46431	SLC7A8;SLC25A19;LRRC8D;SLC25A10;SFXN2;SLC25A14
regulation of epidermal growth factor receptor signaling pathway (GO:0042058)	1967-06-01	0.0464272	0.537704	0	0	2.43148	7.46431	RHBDF1;BTC;NEU3;MVP;SHKBP1;WDR54
regulation of cell-substrate junction assembly (GO:0090109)	2022-03-21	0.0467385	0.537704	0	0	4.11332	12.5999	EFNA5;SLC9A1;CORO1C
regulation of fibroblast migration (GO:0010762)	2022-03-21	0.0467385	0.537704	0	0	4.11332	12.5999	HYAL2;CORO1C;DDR2
regulation of mitochondrial translation (GO:0070129)	2022-03-21	0.0467385	0.537704	0	0	4.11332	12.5999	MRPS27;MTG1;ALKBH1
regulation of ubiquitin protein ligase activity (GO:1904666)	2022-03-21	0.0467385	0.537704	0	0	4.11332	12.5999	CDC20;UBE2S;GORASP1
heparan sulfate proteoglycan metabolic process (GO:0030201)	2022-03-21	0.0467385	0.537704	0	0	4.11332	12.5999	EXT2;B3GAT3;HS6ST2
rRNA modification (GO:0000154)	2022-03-21	0.0467385	0.537704	0	0	4.11332	12.5999	FBL;NAT10;TFB1M
vacuolar acidification (GO:0007035)	2022-03-21	0.0467385	0.537704	0	0	4.11332	12.5999	ATP6V1H;ATP6V0E2;CLN5
positive regulation of smoothened signaling pathway (GO:0045880)	2022-03-21	0.0467385	0.537704	0	0	4.11332	12.5999	TEDC1;STK36;GAS8
regulation of smoothened signaling pathway (GO:0008589)	1951-05-01	0.0480932	0.537704	0	0	2.6856	8.14974	TEDC1;VCP;STK36;MEGF8;GAS8
negative regulation of protein ubiquitination (GO:0031397)	1951-05-01	0.0480932	0.537704	0	0	2.6856	8.14974	PRR7;BAG5;PRMT3;CRY1;SQSTM1
regulation of cell cycle G2/M phase transition (GO:1902749)	1985-07-01	0.0483051	0.537704	0	0	2.21936	6.72514	OFD1;ACTR1A;DCTN1;CEP152;CENPJ;CEP192;CEP78
negative regulation of transforming growth factor beta receptor signaling pathway (GO:0030512)	1968-06-01	0.0493141	0.537704	0	0	2.39213	7.19923	SPRED1;TGFB1I1;PMEPA1;STUB1;LDLRAD4;LEMD3
positive regulation of protein localization to nucleus (GO:1900182)	1968-06-01	0.0493141	0.537704	0	0	2.39213	7.19923	MAVS;HDAC3;HYAL2;EIF2AK3;PIK3R1;ECT2
regulation of cardiac muscle contraction (GO:0055117)	1936-04-01	0.0506011	0.537704	0	0	3.08671	9.21008	RYR2;ATP2A2;TNNI3;SLC9A1
regulation of defense response to virus by host (GO:0050691)	1936-04-01	0.0506011	0.537704	0	0	3.08671	9.21008	MAVS;APOBEC3F;SIN3A;PQBP1
chromatin organization (GO:0006325)	10/142	0.0518635	0.537704	0	0	1.87547	5.54977	SUPV3L1;HDAC4;TAF6L;SMARCB1;CDAN1;SMARCD3;HDAC3;CHRAC1;KDM4C;MPND
error-free translesion synthesis (GO:0070987)	2022-03-22	0.0525982	0.537704	0	0	3.89663	11.4759	VCP;NPLOC4;POLDIP2
regulation of response to cytokine stimulus (GO:0060759)	2022-03-22	0.0525982	0.537704	0	0	3.89663	11.4759	ELF1;MAVS;TLE5
regulation of viral release from host cell (GO:1902186)	2022-03-22	0.0525982	0.537704	0	0	3.89663	11.4759	TRIM8;VPS37B;MID2
heme biosynthetic process (GO:0006783)	2022-03-22	0.0525982	0.537704	0	0	3.89663	11.4759	ALAD;COX15;FXN
rRNA methylation (GO:0031167)	2022-03-22	0.0525982	0.537704	0	0	3.89663	11.4759	FBL;TFB1M;METTL16
ubiquitin-dependent protein catabolic process via the multivesicular body sorting pathway (GO:0043162)	2022-03-22	0.0525982	0.537704	0	0	3.89663	11.4759	UBAP1;VPS37A;VPS37B
positive regulation of peptidase activity (GO:0010952)	2022-03-22	0.0525982	0.537704	0	0	3.89663	11.4759	VCP;APH1B;MAPK12
membrane organization (GO:0061024)	15/242	0.0531532	0.537704	0	0	1.63835	4.80787	UBXN2B;ITSN1;M6PR;LEMD3;CORO1C;NUP93;BTC;VAPB;CHMP1B;FCHO2;TRIP10;MITD1;LDLRAP1;VAMP4;CHMP6
activation of GTPase activity (GO:0090630)	8/105	0.0531684	0.537704	0	0	2.0402	5.98653	RAP1GAP2;TBC1D4;ARHGEF16;SGSM2;ECT2;TBC1D22B;CORO1C;TBC1D16
negative regulation of G1/S transition of mitotic cell cycle (GO:2000134)	1937-04-01	0.0550525	0.537704	0	0	2.99302	8.67816	RBL2;CDKN2B;CDK4;JADE1
protein insertion into ER membrane (GO:0045048)	1937-04-01	0.0550525	0.537704	0	0	2.99302	8.67816	UBL4A;ALDH3A2;EMC1;EMC8
cellular macromolecule catabolic process (GO:0044265)	1953-05-01	0.055197	0.537704	0	0	2.57343	7.45482	SUPV3L1;SIAH2;RNASE6;HTRA2;MTREX
protein transport (GO:0015031)	21/369	0.0552333	0.537704	0	0	1.49838	4.33959	ABCA1;BBS2;NSF;SYS1;LMAN2L;STXBP2;STX10;TBC1D4;SCFD2;RAB26;CHMP1B;DENND10;SGSM2;STX6;ATP6V1B2;ATP6V1H;VIPAS39;VAMP4;ATP6V0E2;TBC1D22B;TBC1D16
snRNA transcription by RNA polymerase II (GO:0042795)	1970-06-01	0.0554122	0.537704	0	0	2.31714	6.70337	INTS14;SNAPC2;NCBP2;POLR2C;GTF2F2;INTS8
negative regulation of viral process (GO:0048525)	1970-06-01	0.0554122	0.537704	0	0	2.31714	6.70337	TRIM8;HEXIM1;RNASEL;MAVS;APOBEC3F;MID2
regulation of cell cycle process (GO:0010564)	8/106	0.0556383	0.537704	0	0	2.01927	5.83345	UVRAG;CUL7;CDKN2B;NUMA1;ECT2;MYO19;MAD1L1;GIT1
aromatic amino acid family metabolic process (GO:0009072)	2022-02-10	0.0556645	0.537704	0	0	6.16528	17.8079	THAP4;KYAT1
regulation of attachment of spindle microtubules to kinetochore (GO:0051988)	2022-02-10	0.0556645	0.537704	0	0	6.16528	17.8079	RCC2;ECT2
cellular response to acidic pH (GO:0071468)	2022-02-10	0.0556645	0.537704	0	0	6.16528	17.8079	IMPACT;SLC9A1
cellular response to leucine starvation (GO:1990253)	2022-02-10	0.0556645	0.537704	0	0	6.16528	17.8079	IMPACT;MTOR
DNA dealkylation (GO:0035510)	2022-02-10	0.0556645	0.537704	0	0	6.16528	17.8079	MGMT;ALKBH1
DNA dealkylation involved in DNA repair (GO:0006307)	2022-02-10	0.0556645	0.537704	0	0	6.16528	17.8079	MGMT;ALKBH1
regulation of store-operated calcium entry (GO:2001256)	2022-02-10	0.0556645	0.537704	0	0	6.16528	17.8079	STIM1;HOMER3
genetic imprinting (GO:0071514)	2022-02-10	0.0556645	0.537704	0	0	6.16528	17.8079	MECP2;PRMT7
glycosphingolipid catabolic process (GO:0046479)	2022-02-10	0.0556645	0.537704	0	0	6.16528	17.8079	NEU3;NAGA
response to laminar fluid shear stress (GO:0034616)	2022-02-10	0.0556645	0.537704	0	0	6.16528	17.8079	ABCA1;KLF2
histone H3-K36 demethylation (GO:0070544)	2022-02-10	0.0556645	0.537704	0	0	6.16528	17.8079	KDM4C;PHF8
histone H4 deacetylation (GO:0070933)	2022-02-10	0.0556645	0.537704	0	0	6.16528	17.8079	HDAC4;HDAC3
indolalkylamine catabolic process (GO:0046218)	2022-02-10	0.0556645	0.537704	0	0	6.16528	17.8079	TDO2;KYAT1
sarcoplasmic reticulum calcium ion transport (GO:0070296)	2022-02-10	0.0556645	0.537704	0	0	6.16528	17.8079	RYR2;ATP2A2
secretory granule organization (GO:0033363)	2022-02-10	0.0556645	0.537704	0	0	6.16528	17.8079	ABCA1;DTNBP1
SNARE complex assembly (GO:0035493)	2022-02-10	0.0556645	0.537704	0	0	6.16528	17.8079	UVRAG;VAMP4
N-acetylneuraminate metabolic process (GO:0006054)	2022-02-10	0.0556645	0.537704	0	0	6.16528	17.8079	GNPDA1;GNPDA2
negative regulation of circadian rhythm (GO:0042754)	2022-02-10	0.0556645	0.537704	0	0	6.16528	17.8079	SIN3A;CRY1
negative regulation of establishment of protein localization (GO:1904950)	2022-02-10	0.0556645	0.537704	0	0	6.16528	17.8079	NDFIP2;SNX12
negative regulation of glycolytic process (GO:0045820)	2022-02-10	0.0556645	0.537704	0	0	6.16528	17.8079	HDAC4;GIT1
negative regulation of protein autophosphorylation (GO:0031953)	2022-02-10	0.0556645	0.537704	0	0	6.16528	17.8079	IMPACT;MVP
negative regulation of purine nucleotide metabolic process (GO:1900543)	2022-02-10	0.0556645	0.537704	0	0	6.16528	17.8079	HDAC4;GIT1
nuclear mRNA surveillance (GO:0071028)	2022-02-10	0.0556645	0.537704	0	0	6.16528	17.8079	EXOSC5;PCID2
positive regulation of keratinocyte migration (GO:0051549)	2022-02-10	0.0556645	0.537704	0	0	6.16528	17.8079	EPB41L4B;MTOR
positive regulation of transcription of nucleolar large rRNA by RNA polymerase I (GO:1901838)	2022-02-10	0.0556645	0.537704	0	0	6.16528	17.8079	SMARCB1;MTOR
protein insertion into ER membrane by stop-transfer membrane-anchor sequence (GO:0045050)	2022-02-10	0.0556645	0.537704	0	0	6.16528	17.8079	EMC1;EMC8
double-strand break repair (GO:0006302)	11/164	0.0570994	0.549656	0	0	1.78021	5.09666	RNF168;SWSAP1;MMS22L;VCP;RECQL5;RMI1;TDP1;RNF8;LIG3;SAMHD1;AP5S1
snRNA transcription (GO:0009301)	1971-06-01	0.0586242	0.553261	0	0	2.28137	6.47135	INTS14;SNAPC2;NCBP2;POLR2C;GTF2F2;INTS8
peptidyl-L-cysteine S-palmitoylation (GO:0018230)	2022-03-23	0.0587929	0.553261	0	0	3.70161	10.4894	ZDHHC24;ZDHHC21;ZDHHC4
peptidyl-S-diacylglycerol-L-cysteine biosynthetic process from peptidyl-cysteine (GO:0018231)	2022-03-23	0.0587929	0.553261	0	0	3.70161	10.4894	ZDHHC24;ZDHHC21;ZDHHC4
positive regulation of cell cycle G2/M phase transition (GO:1902751)	2022-03-23	0.0587929	0.553261	0	0	3.70161	10.4894	MECP2;CDK4;RCC2
protein deacylation (GO:0035601)	2022-03-23	0.0587929	0.553261	0	0	3.70161	10.4894	HDAC4;HDAC3;SIN3A
regulation of proteasomal protein catabolic process (GO:0061136)	1954-05-01	0.0589639	0.553261	0	0	2.52078	7.13589	ALAD;RHBDF1;PSMC3;PSMF1;NUDT15
glycosaminoglycan metabolic process (GO:0030203)	1954-05-01	0.0589639	0.553261	0	0	2.52078	7.13589	EXT2;B3GAT3;HYAL2;IDS;HS6ST2
negative regulation of canonical Wnt signaling pathway (GO:0090090)	11/165	0.0591311	0.553261	0	0	1.76855	5.00146	TLE2;PSMC3;SIAH2;PSMD3;CCDC88C;JADE1;PSMF1;STK4;MCC;LIMD1;TLE5
proteasomal protein catabolic process (GO:0010498)	13/205	0.0592638	0.553261	0	0	1.67746	4.74008	VCP;UBXN2B;SIAH2;CUL4A;CDC34;SHARPIN;RMND5A;PSMC3;UBXN11;PSMD3;KCTD13;STUB1;PSMF1
lysosome organization (GO:0007040)	1938-04-01	0.0597081	0.555545	0	0	2.90484	8.18667	ABCA1;TPP1;MTOR;CLN5
negative regulation of transmembrane receptor protein serine/threonine kinase signaling pathway (GO:0090101)	8/108	0.0607941	0.563764	0	0	1.97868	5.54083	SPRED1;TGFB1I1;UBE2D1;PMEPA1;STUB1;LDLRAD4;LEMD3;SMAD5
regulation of transcription by RNA polymerase II (GO:0006357)	100/2206	0.0620127	0.572329	0	0	1.19322	3.31765	ATF2;SMARCB1;CRTC3;PRDM4;PRDM6;ATN1;UBE2D1;ETS2;ZMIZ1;ZNF844;KAT8;ZNF568;ZNF322;ZNF563;ZNF320;ZNF165;WDR77;TLE5;THAP7;ZNF559;NUPR2;ZNF677;SQSTM1;ZNF675;KMT2D;ZNF670;TNKS;PRDM15;ZNF22;PIK3R1;NPAS2;SLC9A1;RAI1;HOXC9;ZNF544;PATZ1;HEXIM1;CBX8;ZNF141;GADD45A;SMAD5;THAP11;POU6F1;MAVS;CDK4;JMY;TCF3;RBAK;CC2D1A;LHX8;ZNF496;ZNF133;CSRNP2;ZNF44;CHD2;PHF6;PHF8;MED12;MECP2;SIN3A;HYAL2;SREBF1;TFE3;PAX6;ZNF75D…
negative regulation of protein kinase activity (GO:0006469)	1990-07-01	0.0621291	0.572329	0	0	2.08512	5.79358	SPRED1;GADD45A;HYAL2;MVP;DTNBP1;TSC2;CORO1C
negative regulation of protein modification by small protein conjugation or removal (GO:1903321)	1955-05-01	0.0628739	0.572946	0	0	2.47023	6.8342	PRR7;BAG5;PRMT3;CRY1;SQSTM1
positive regulation of response to DNA damage stimulus (GO:2001022)	1955-05-01	0.0628739	0.572946	0	0	2.47023	6.8342	RNF168;SPRED1;CEBPG;RNF8;NPAS2
regulation of exit from mitosis (GO:0007096)	1939-04-01	0.0645661	0.572946	0	0	2.8217	7.73163	CDC20;UBE2S;UBE2D1;ANAPC4
establishment of mitotic spindle orientation (GO:0000132)	2022-03-24	0.0653134	0.572946	0	0	3.52516	9.61859	UBXN2B;NUMA1;DCTN1
porphyrin-containing compound biosynthetic process (GO:0006779)	2022-03-24	0.0653134	0.572946	0	0	3.52516	9.61859	ALAD;COX15;FXN
insulin receptor signaling pathway (GO:0008286)	1973-06-01	0.0653753	0.572946	0	0	2.21304	6.03631	GRB10;ATP6V1B2;ATP6V1H;PIK3R1;ATP6V0E2;RHOQ
protein localization to phagophore assembly site (GO:0034497)	2022-02-11	0.0663151	0.572946	0	0	5.47996	14.869	WIPI1;ATG13
regulation of cysteine-type endopeptidase activity involved in apoptotic signaling pathway (GO:2001267)	2022-02-11	0.0663151	0.572946	0	0	5.47996	14.869	PRR7;HTRA2
regulation of endocytic recycling (GO:2001135)	2022-02-11	0.0663151	0.572946	0	0	5.47996	14.869	EHD2;EIPR1
regulation of gene expression by genetic imprinting (GO:0006349)	2022-02-11	0.0663151	0.572946	0	0	5.47996	14.869	MECP2;PRMT7
regulation of lipid kinase activity (GO:0043550)	2022-02-11	0.0663151	0.572946	0	0	5.47996	14.869	RBL2;PIK3R1
regulation of mitochondrial fusion (GO:0010635)	2022-02-11	0.0663151	0.572946	0	0	5.47996	14.869	VAT1;ADCK1
regulation of pH (GO:0006885)	2022-02-11	0.0663151	0.572946	0	0	5.47996	14.869	SLC9A7;SLC9A1
isotype switching (GO:0045190)	2022-02-11	0.0663151	0.572946	0	0	5.47996	14.869	RNF168;RNF8
ketone body metabolic process (GO:1902224)	2022-02-11	0.0663151	0.572946	0	0	5.47996	14.869	ACSS3;BDH1
tryptophan catabolic process (GO:0006569)	2022-02-11	0.0663151	0.572946	0	0	5.47996	14.869	TDO2;KYAT1
tryptophan metabolic process (GO:0006568)	2022-02-11	0.0663151	0.572946	0	0	5.47996	14.869	TDO2;KYAT1
UDP-N-acetylglucosamine biosynthetic process (GO:0006048)	2022-02-11	0.0663151	0.572946	0	0	5.47996	14.869	GNPDA1;GNPDA2
V(D)J recombination (GO:0033151)	2022-02-11	0.0663151	0.572946	0	0	5.47996	14.869	LIG3;TCF3
nucleus localization (GO:0051647)	2022-02-11	0.0663151	0.572946	0	0	5.47996	14.869	DCTN1;MTOR
cellular response to fibroblast growth factor stimulus (GO:0044344)	1992-07-01	0.0682691	0.586187	0	0	2.03584	5.46481	SPRED1;NCBP2;ESRP2;HYAL2;POLR2C;ANOS1;GTF2F2
negative regulation of mitotic cell cycle phase transition (GO:1901991)	1992-07-01	0.0682691	0.586187	0	0	2.03584	5.46481	RBL2;CDKN2B;PSMC3;CDK4;PSMD3;JADE1;PSMF1
regulation of primary metabolic process (GO:0080090)	9/130	0.0685904	0.587134	0	0	1.84004	4.93058	SREBF1;SMARCD3;HDAC3;PSMC3;CHD9;SIN3A;PSMD3;ABCA7;PSMF1
DNA damage response, signal transduction by p53 class mediator (GO:0030330)	1974-06-01	0.0689143	0.587643	0	0	2.18038	5.83228	RBL2;BTG2;CRADD;GADD45A;ARID3A;E2F4
cellular divalent inorganic cation homeostasis (GO:0072503)	8/111	0.0690724	0.587643	0	0	1.92075	5.13339	RYR2;STIM1;STIM2;ATP13A1;VAPB;ATP2A2;TNNI3;ATP13A2
negative regulation of cell-substrate adhesion (GO:0010812)	1940-04-01	0.069624	0.587772	0	0	2.74317	7.30958	RCC2;AP1AR;EFNA5;CORO1C
negative regulation of protein kinase B signaling (GO:0051898)	1940-04-01	0.069624	0.587772	0	0	2.74317	7.30958	HYAL2;PPP2R5B;THEM4;TSC2
regulation of autophagy (GO:0010506)	14/231	0.0697214	0.587772	0	0	1.59835	4.25681	SREBF1;HTRA2;ATG13;MID2;MTOR;TRIM8;ATP6V1B2;KAT8;ATP6V1H;ATP13A2;PIP4K2C;CAPN1;ATP6V0E2;DCAF12
regulation of macroautophagy (GO:0016241)	8/112	0.0719779	0.604578	0	0	1.90218	5.00539	ATP6V1B2;TSC2;ATP6V1H;ATP13A2;CAPN1;ATP6V0E2;ATG13;MTOR
negative regulation of cellular carbohydrate metabolic process (GO:0010677)	2022-03-25	0.0721495	0.604578	0	0	3.36475	8.84597	HDAC4;CRY1;GIT1
fibroblast growth factor receptor signaling pathway (GO:0008543)	1975-06-01	0.0725621	0.60621	0	0	2.14867	5.63663	SPRED1;NCBP2;ESRP2;POLR2C;ANOS1;GTF2F2
carboxylic acid transmembrane transport (GO:1905039)	1941-04-01	0.0748792	0.619982	0	0	2.66889	6.91745	SLC7A8;SLC38A6;SLC25A10;SLC25A14
regulation of G0 to G1 transition (GO:0070316)	1941-04-01	0.0748792	0.619982	0	0	2.66889	6.91745	CDKN2B;PCGF6;L3MBTL2;PHC1
regulation of viral transcription (GO:0046782)	1941-04-01	0.0748792	0.619982	0	0	2.66889	6.91745	HEXIM1;POLR2C;GTF2F2;MID2
autophagosome assembly (GO:0000045)	1958-05-01	0.0754565	0.621934	0	0	2.33004	6.02129	UBXN2B;ATP2A2;WIPI1;ATG14;ATG13
regulation of epithelial to mesenchymal transition (GO:0010717)	1976-06-01	0.0763185	0.621934	0	0	2.11786	5.44892	SPRED1;TGFB1I1;LDLRAD4;PHLDB2;MTOR;ZNF750
rRNA processing (GO:0006364)	11/173	0.0770998	0.621934	0	0	1.68051	4.30657	FBL;EXOSC5;UTP6;DDX49;BMS1;RRP1;NAT10;MTREX;NOL9;DDX52;TFB1M
amino sugar biosynthetic process (GO:0046349)	2022-02-12	0.0775741	0.621934	0	0	4.93171	12.608	GNPDA1;GNPDA2
carboxylic acid catabolic process (GO:0046395)	2022-02-12	0.0775741	0.621934	0	0	4.93171	12.608	GNPDA1;GNPDA2
cellular response to fluid shear stress (GO:0071498)	2022-02-12	0.0775741	0.621934	0	0	4.93171	12.608	HDAC3;KLF2
regulation of keratinocyte migration (GO:0051547)	2022-02-12	0.0775741	0.621934	0	0	4.93171	12.608	EPB41L4B;MTOR
histone H3-K9 demethylation (GO:0033169)	2022-02-12	0.0775741	0.621934	0	0	4.93171	12.608	KDM4C;PHF8
sno(s)RNA 3-end processing (GO:0031126) 2/12 0.07757413028648226 0.6219343817204428 0 0 4.931707317073171 12.608014702685457 FBL;EXOSC5 negative regulation of histone acetylation (GO:0035067) 2/12 0.07757413028648226 0.6219343817204428 0 0 4.931707317073171 12.608014702685457 THAP7;SIN3A phospholipid efflux (GO:0033700) 2/12 0.07757413028648226 0.6219343817204428 0 0 4.931707317073171 12.60801470…	2022-03-30	0.110674	0.721415	0	0	2.74093	6.03325	EXOSC5;INTS14;INTS8
synaptic vesicle cycle (GO:0099504)	2022-03-30	0.110674	0.721415	0	0	2.74093	6.03325	PCLO;DNAJC5;PLD2
cilium organization (GO:0044782)	13/228	0.1117	0.721415	0	0	1.4962	3.27958	BBS2;OFD1;FBF1;CPLANE1;TMEM250;EHD2;IFT52;STK36;CENPJ;INPP5E;TCTN1;CCNO;CEP78
androgen receptor signaling pathway (GO:0030521)	2022-02-15	0.114386	0.721415	0	0	3.79303	8.22396	ZMIZ1;PMEPA1
regulation of aerobic respiration (GO:1903715)	2022-02-15	0.114386	0.721415	0	0	3.79303	8.22396	VCP;SLC25A33
cellular response to exogenous dsRNA (GO:0071360)	2022-02-15	0.114386	0.721415	0	0	3.79303	8.22396	MAVS;PQBP1
endoplasmic reticulum to cytosol transport (GO:1903513)	2022-02-15	0.114386	0.721415	0	0	3.79303	8.22396	VCP;NPLOC4
response to acidic pH (GO:0010447)	2022-02-15	0.114386	0.721415	0	0	3.79303	8.22396	IMPACT;SLC9A1
response to muscle stretch (GO:0035994)	2022-02-15	0.114386	0.721415	0	0	3.79303	8.22396	RYR2;SLC9A1
histone H3 deacetylation (GO:0070932)	2022-02-15	0.114386	0.721415	0	0	3.79303	8.22396	HDAC4;HDAC3
integrated stress response signaling (GO:0140467)	2022-02-15	0.114386	0.721415	0	0	3.79303	8.22396	IMPACT;EIF2AK3
intracellular cholesterol transport (GO:0032367)	2022-02-15	0.114386	0.721415	0	0	3.79303	8.22396	ABCA1;LDLRAP1
medium-chain fatty acid metabolic process (GO:0051791)	2022-02-15	0.114386	0.721415	0	0	3.79303	8.22396	OXSM;CRAT
membrane raft organization (GO:0031579)	2022-02-15	0.114386	0.721415	0	0	3.79303	8.22396	RFTN1;ABCA7
mitotic intra-S DNA damage checkpoint signaling (GO:0031573)	2022-02-15	0.114386	0.721415	0	0	3.79303	8.22396	ATF2;NEK11
mRNA methylation (GO:0080009)	2022-02-15	0.114386	0.721415	0	0	3.79303	8.22396	PCIF1;METTL16
nitric oxide biosynthetic process (GO:0006809)	2022-02-15	0.114386	0.721415	0	0	3.79303	8.22396	SPR;MTARC1
nucleobase-containing small molecule catabolic process (GO:0034656)	2022-02-15	0.114386	0.721415	0	0	3.79303	8.22396	ENTPD6;NUDT15
protein localization to chromosome, telomeric region (GO:0070198)	2022-02-15	0.114386	0.721415	0	0	3.79303	8.22396	TNKS;TPP1
G1/S transition of mitotic cell cycle (GO:0000082)	1985-06-01	0.114905	0.721415	0	0	1.8757	4.05837	CDK17;CUL4A;CDC34;CDK4;PHF8;CDK16
RNA splicing, via transesterification reactions with bulged adenosine as nucleophile (GO:0000377)	14/251	0.115731	0.721415	0	0	1.46193	3.15263	NCBP2;RBM4B;DDX41;GTF2F2;CDC40;CCAR1;PQBP1;WDR33;SART3;POLR2C;CWC22;MTREX;SNRPA;SRSF8
nucleotide-excision repair (GO:0006289)	7/105	0.116655	0.721415	0	0	1.76458	3.79126	CUL4A;UVSSA;PNKP;POLR2C;USP45;COPS7B;LIG3
histone H4 acetylation (GO:0043967)	1948-04-01	0.116888	0.721415	0	0	2.24348	4.81572	ATF2;KANSL1;JADE1;KAT8
protein palmitoylation (GO:0018345)	2022-03-31	0.119163	0.721415	0	0	2.6429	5.62215	ZDHHC24;ZDHHC21;ZDHHC4
regulation of cellular component size (GO:0032535)	2022-03-31	0.119163	0.721415	0	0	2.6429	5.62215	RAP1GAP2;ATP13A2;MTOR
negative regulation of DNA binding (GO:0043392)	2022-03-31	0.119163	0.721415	0	0	2.6429	5.62215	TNKS;SIN3A;ZNF675
phospholipid translocation (GO:0045332)	2022-03-31	0.119163	0.721415	0	0	2.6429	5.62215	ABCA1;SLC66A2;ABCA7
positive regulation of ubiquitin-protein transferase activity (GO:0051443)	2022-03-31	0.119163	0.721415	0	0	2.6429	5.62215	CDC20;UBE2S;GORASP1
negative regulation of phosphorylation (GO:0042326)	1986-06-01	0.119706	0.721415	0	0	1.85216	3.93162	HDAC4;IMPACT;CDKN2B;ATG14;GIT1;CORO1C
protein processing (GO:0016485)	7/106	0.120969	0.721415	0	0	1.74667	3.68934	ADAMTS13;APH1B;PSEN2;HTRA2;MMEL1;FXN;CLN5
protein modification by small protein conjugation (GO:0032446)	21/409	0.123453	0.721415	0	0	1.34106	2.80535	CUL7;VCP;EIPR1;MAGEF1;RNF8;UBE2D1;BCL10;NUP93;RNF168;CUL4A;CDC34;UBE2S;UVSSA;TSPAN17;RNF39;KCTD13;MKRN2;STUB1;FBXO7;RNF220;ASB1
aminoglycan biosynthetic process (GO:0006023)	1949-04-01	0.123583	0.721415	0	0	2.19351	4.58627	EXT2;B3GAT3;B3GNT2;HS6ST2
regulation of cellular protein metabolic process (GO:0032268)	1949-04-01	0.123583	0.721415	0	0	2.19351	4.58627	CYFIP1;EIF2B4;PCIF1;RBM4B
inner mitochondrial membrane organization (GO:0007007)	1949-04-01	0.123583	0.721415	0	0	2.19351	4.58627	DMAC2L;SAMM50;MTX3;DNAJC11
secondary alcohol metabolic process (GO:1902652)	1949-04-01	0.123583	0.721415	0	0	2.19351	4.58627	ABCA1;OSBPL5;LDLRAP1;IDH3A
mitotic cytokinesis (GO:0000281)	1949-04-01	0.123583	0.721415	0	0	2.19351	4.58627	CUL7;MITD1;ECT2;MYH10
protein modification by small protein removal (GO:0070646)	15/276	0.124346	0.721415	0	0	1.42238	2.96521	USP24;OTUD5;VCP;USP38;USP31;SIAH2;USP45;COPS7B;WDR20;UBE2D1;JOSD1;CDC20;PSMC3;PSMD3;PSMF1
regulation of transcription from RNA polymerase II promoter in response to stress (GO:0043618)	1987-06-01	0.124604	0.721415	0	0	1.8292	3.80952	IMPACT;PSMC3;PSMD3;PSMF1;LIMD1;KLF2
regulation of translational initiation (GO:0006446)	1968-05-01	0.126238	0.721415	0	0	1.95917	4.05467	IMPACT;NCBP2;ALKBH1;EIF2AK3;MIF4GD
aromatic amino acid family catabolic process (GO:0009074)	2022-02-16	0.127482	0.721415	0	0	3.52191	7.25438	TDO2;KYAT1
autophagy of nucleus (GO:0044804)	2022-02-16	0.127482	0.721415	0	0	3.52191	7.25438	WIPI1;ATG13
B cell activation involved in immune response (GO:0002312)	2022-02-16	0.127482	0.721415	0	0	3.52191	7.25438	RNF168;RNF8
ceramide catabolic process (GO:0046514)	2022-02-16	0.127482	0.721415	0	0	3.52191	7.25438	NEU3;NAGA
regulation of oxidative phosphorylation (GO:0002082)	2022-02-16	0.127482	0.721415	0	0	3.52191	7.25438	VCP;SLC25A33
N-acetylglucosamine metabolic process (GO:0006044)	2022-02-16	0.127482	0.721415	0	0	3.52191	7.25438	GNPDA1;GNPDA2
negative regulation of transcription regulatory region DNA binding (GO:2000678)	2022-02-16	0.127482	0.721415	0	0	3.52191	7.25438	SIN3A;ZNF675
nitric oxide metabolic process (GO:0046209)	2022-02-16	0.127482	0.721415	0	0	3.52191	7.25438	SPR;MTARC1
positive regulation of myeloid leukocyte cytokine production involved in immune response (GO:0061081)	2022-02-16	0.127482	0.721415	0	0	3.52191	7.25438	MAVS;BCL10
positive regulation of small molecule metabolic process (GO:0062013)	2022-02-16	0.127482	0.721415	0	0	3.52191	7.25438	PPM1K;LDLRAP1
7-methylguanosine mRNA capping (GO:0006370)	1932-03-01	0.127884	0.721415	0	0	2.55164	5.24777	NCBP2;POLR2C;GTF2F2
7-methylguanosine RNA capping (GO:0009452)	1932-03-01	0.127884	0.721415	0	0	2.55164	5.24777	NCBP2;POLR2C;GTF2F2
regulation of centrosome duplication (GO:0010824)	1932-03-01	0.127884	0.721415	0	0	2.55164	5.24777	CHMP1B;CENPJ;NAT10
regulation of intracellular protein transport (GO:0033157)	1932-03-01	0.127884	0.721415	0	0	2.55164	5.24777	B3GAT3;RUFY3;ATP13A2
GPI anchor biosynthetic process (GO:0006506)	1932-03-01	0.127884	0.721415	0	0	2.55164	5.24777	PIGS;PGAP2;PIGQ
intra-Golgi vesicle-mediated transport (GO:0006891)	1932-03-01	0.127884	0.721415	0	0	2.55164	5.24777	NSF;COG6;VTI1A
mitochondrial membrane organization (GO:0007006)	1932-03-01	0.127884	0.721415	0	0	2.55164	5.24777	SAMM50;MTX3;DNAJC11
positive regulation of lamellipodium organization (GO:1902745)	1932-03-01	0.127884	0.721415	0	0	2.55164	5.24777	CYFIP1;PIK3R1;CORO1C
positive regulation of protein transport (GO:0051222)	1969-05-01	0.132014	0.721415	0	0	1.92846	3.90483	CNST;B3GAT3;RUFY3;ATP13A2;MYH10
cellular response to insulin stimulus (GO:0032869)	8/129	0.13245	0.721415	0	0	1.63348	3.30216	TBC1D4;GRB10;ATP6V1B2;ATP6V1H;PIK3R1;ATP6V0E2;SLC25A33;RHOQ
neuron projection development (GO:0031175)	10/171	0.133175	0.721415	0	0	1.53531	3.09533	BTG2;ANKRD27;UNC5A;MICALL1;DTNBP1;PTPRM;BICDL1;PLXNB1;CDK16;PQBP1
negative regulation of transcription, DNA-templated (GO:0045892)	44/948	0.133747	0.721415	0	0	1.20955	2.43338	ZNF133;HDAC4;ZNF253;L3MBTL2;HDAC3;PRDM6;ATN1;DDX20;UBE2D1;PBXIP1;LIMD1;PHF6;ETS2;MECP2;CCDC85B;SIN3A;KAT8;ZNF568;PATZ1;HEXIM1;CBX8;PCGF6;TLE2;PHC1;ZNF141;GADD45A;PAX6;KLF2;THAP11;POU6F1;TLE5;DUSP22;IMPACT;CREB1;THAP7;ZNF614;CRY1;ZNF559;MAP3K10;NUPR2;TCF3;RBAK;ZNF675;ZNF750
regulation of type I interferon production (GO:0032479)	1989-06-01	0.134689	0.721415	0	0	1.78494	3.57842	OTUD5;MAVS;NPLOC4;POLR3H;DDX41;PQBP1
protein import (GO:0017038)	1989-06-01	0.134689	0.721415	0	0	1.78494	3.57842	NUP93;ALDH3A2;PEX16;IPO8;SAMM50;TSC2
G2/M transition of mitotic cell cycle (GO:0000086)	8/130	0.136637	0.721415	0	0	1.62	3.2245	OFD1;ACTR1A;CDKN2B;DCTN1;CEP152;CENPJ;CEP192;CEP78
positive regulation of canonical Wnt signaling pathway (GO:0090263)	8/130	0.136637	0.721415	0	0	1.62	3.2245	CSNK1G3;VCP;PSMC3;TNKS;PSMD3;PRDM15;PSMF1;RNF220
cholesterol transport (GO:0030301)	1951-04-01	0.137446	0.721415	0	0	2.09995	4.1674	ABCA1;OSBPL5;ABCA7;LDLRAP1
regulation of protein modification process (GO:0031399)	1951-04-01	0.137446	0.721415	0	0	2.09995	4.1674	SPRED1;CCDC88C;ATG14;CORO1C
regulation of substrate adhesion-dependent cell spreading (GO:1900024)	1951-04-01	0.137446	0.721415	0	0	2.09995	4.1674	RCC2;AP1AR;EFNA5;CORO1C
negative regulation of transport (GO:0051051)	1951-04-01	0.137446	0.721415	0	0	2.09995	4.1674	NDFIP2;SNX12;ABCA7;CTTNBP2NL
COPII-coated vesicle budding (GO:0090114)	1970-05-01	0.137907	0.721415	0	0	1.89869	3.76165	NSF;SEC23A;VAPB;GORASP1;TRAPPC9
regulation of protein kinase activity (GO:0045859)	7/110	0.139026	0.721415	0	0	1.67848	3.31181	UVRAG;SPRED1;DTNBP1;TSC2;ANKRD54;ECT2;DDR2
cell cycle G2/M phase transition (GO:0044839)	8/131	0.140891	0.721415	0	0	1.60675	3.14886	OFD1;ACTR1A;CDKN2B;DCTN1;CEP152;CENPJ;CEP192;CEP78
regulation of cellular respiration (GO:0043457)	2022-02-17	0.140906	0.721415	0	0	3.28695	6.4413	TRAP1;VCP
regulation of establishment of endothelial barrier (GO:1903140)	2022-02-17	0.140906	0.721415	0	0	3.28695	6.4413	ZDHHC21;ADD1
establishment of protein localization to endoplasmic reticulum (GO:0072599)	2022-02-17	0.140906	0.721415	0	0	3.28695	6.4413	RYR2;SRPRA
histone H2A monoubiquitination (GO:0035518)	2022-02-17	0.140906	0.721415	0	0	3.28695	6.4413	RNF168;PCGF6
histone H2A ubiquitination (GO:0033522)	2022-02-17	0.140906	0.721415	0	0	3.28695	6.4413	RNF168;RNF8
retrograde protein transport, ER to cytosol (GO:0030970)	2022-02-17	0.140906	0.721415	0	0	3.28695	6.4413	VCP;NPLOC4
snRNA metabolic process (GO:0016073)	2022-02-17	0.140906	0.721415	0	0	3.28695	6.4413	MTREX;INTS8
maturation of 5.8S rRNA (GO:0000460)	2022-02-17	0.140906	0.721415	0	0	3.28695	6.4413	NOL9;MTREX
negative regulation of ATP metabolic process (GO:1903579)	2022-02-17	0.140906	0.721415	0	0	3.28695	6.4413	HDAC4;GIT1
negative regulation of ATPase activity (GO:0032780)	2022-02-17	0.140906	0.721415	0	0	3.28695	6.4413	TNNI3;THADA
positive regulation of heart rate (GO:0010460)	2022-02-17	0.140906	0.721415	0	0	3.28695	6.4413	RYR2;ATP2A2
positive regulation of telomere capping (GO:1904355)	2022-02-17	0.140906	0.721415	0	0	3.28695	6.4413	TNKS;PNKP
protein autoprocessing (GO:0016540)	2022-02-17	0.140906	0.721415	0	0	3.28695	6.4413	HTRA2;FXN
negative regulation of protein phosphorylation (GO:0001933)	9/152	0.141186	0.721415	0	0	1.55517	3.04451	SPRED1;IMPACT;MVP;DTNBP1;TSC2;PMEPA1;LDLRAD4;ATG14;CORO1C
Fc-epsilon receptor signaling pathway (GO:0038095)	7/111	0.143734	0.721415	0	0	1.66226	3.22443	MAP2K4;PSMC3;PSMD3;PIK3R1;BCL10;PLCG1;PSMF1
regulation of hematopoietic stem cell differentiation (GO:1902036)	1971-05-01	0.143913	0.721415	0	0	1.86983	3.62475	PSMC3;PSMD3;PSMF1;TCF3;PUS7
nucleic acid metabolic process (GO:0090304)	1971-05-01	0.143913	0.721415	0	0	1.86983	3.62475	RECQL5;NCBP2;POLR2C;DNASE2;GTF2F2
regulation of exocytosis (GO:0017157)	1952-04-01	0.144602	0.721415	0	0	2.05609	3.97601	NSF;RAB2B;RAB26;CHMP6
fatty acid beta-oxidation (GO:0006635)	1952-04-01	0.144602	0.721415	0	0	2.05609	3.97601	MECR;ACAD10;MCAT;CRAT
negative regulation of protein-containing complex assembly (GO:0031333)	1952-04-01	0.144602	0.721415	0	0	2.05609	3.97601	IMPACT;ANKRD27;PMEPA1;LDLRAD4
positive regulation of protein localization to cell periphery (GO:1904377)	1952-04-01	0.144602	0.721415	0	0	2.05609	3.97601	NUMA1;ARHGEF16;PIK3R1;SQSTM1
positive regulation of protein localization to plasma membrane (GO:1903078)	1952-04-01	0.144602	0.721415	0	0	2.05609	3.97601	CNST;ARHGEF16;PIK3R1;SQSTM1
tRNA methylation (GO:0030488)	1934-03-01	0.14597	0.721415	0	0	2.38677	4.59298	TRMT13;THADA;MTO1
negative regulation of mitochondrion organization (GO:0010823)	1934-03-01	0.14597	0.721415	0	0	2.38677	4.59298	VAT1;ADCK1;FXN
positive regulation of epidermal growth factor receptor signaling pathway (GO:0045742)	1934-03-01	0.14597	0.721415	0	0	2.38677	4.59298	BTC;NEU3;SHKBP1
mitochondrion organization (GO:0007005)	10/175	0.147922	0.721415	0	0	1.49778	2.86236	SUPV3L1;SAMM50;ADCK1;MTX3;PYROXD2;MTFR1L;TFB1M;FBXO7;ATAD3A;SLC25A33
Fc receptor signaling pathway (GO:0038093)	7/112	0.148518	0.721415	0	0	1.64634	3.13965	MAP2K4;PSMC3;PSMD3;PIK3R1;BCL10;PLCG1;PSMF1
defense response to virus (GO:0051607)	8/133	0.149593	0.721415	0	0	1.58087	3.0034	MAVS;RNASEL;EXOSC5;APOBEC3F;RNASE6;SAMHD1;ATAD3A;PQBP1
transmembrane receptor protein serine/threonine kinase signaling pathway (GO:0007178)	8/133	0.149593	0.721415	0	0	1.58087	3.0034	DUSP22;TGFBR3L;ZMIZ1;TGFB1I1;STUB1;CGN;MEGF8;SMAD5
response to ionizing radiation (GO:0010212)	1972-05-01	0.15003	0.721415	0	0	1.84182	3.49379	RNF168;GADD45A;BRAT1;RNF8;ECT2
regulation of lipid metabolic process (GO:0019216)	1992-06-01	0.150509	0.721415	0	0	1.7224	3.26176	SREBF1;SMARCD3;HDAC3;CHD9;SIN3A;ABCA7
regulation of cellular macromolecule biosynthetic process (GO:2000112)	23/468	0.153713	0.721415	0	0	1.28013	2.39727	ZNF100;ZNF562;ATF2;CYFIP1;ZNF253;KMT2D;EIF2B4;ZNF141;DSCC1;PCIF1;RBM4B;ZNF22;LIMD1;PQBP1;CCAR1;TAF6L;THAP7;ATXN1L;ZNF138;TCF3;PATZ1;RBAK;ZNF675
regulation of brown fat cell differentiation (GO:0090335)	2022-02-18	0.154614	0.721415	0	0	3.08135	5.75235	TFE3;METRNL
regulation of early endosome to late endosome transport (GO:2000641)	2022-02-18	0.154614	0.721415	0	0	3.08135	5.75235	DENND10;SNX12
cellular response to dsRNA (GO:0071359)	2022-02-18	0.154614	0.721415	0	0	3.08135	5.75235	MAVS;PQBP1
cellular response to pH (GO:0071467)	2022-02-18	0.154614	0.721415	0	0	3.08135	5.75235	IMPACT;SLC9A1
chromatin disassembly (GO:0031498)	2022-02-18	0.154614	0.721415	0	0	3.08135	5.75235	SMARCD3;SMARCB1
regulation of oxidative stress-induced intrinsic apoptotic signaling pathway (GO:1902175)	2022-02-18	0.154614	0.721415	0	0	3.08135	5.75235	BAG5;HTRA2
embryonic heart tube development (GO:0035050)	2022-02-18	0.154614	0.721415	0	0	3.08135	5.75235	RYR2;MEGF8
regulation of protein sumoylation (GO:0033233)	2022-02-18	0.154614	0.721415	0	0	3.08135	5.75235	HDAC4;ZMIZ1
regulation of spindle organization (GO:0090224)	2022-02-18	0.154614	0.721415	0	0	3.08135	5.75235	NUMA1;DCTN1
regulation of transcription by RNA polymerase I (GO:0006356)	2022-02-18	0.154614	0.721415	0	0	3.08135	5.75235	EIF2AK3;PHF8
hyaluronan catabolic process (GO:0030214)	2022-02-18	0.154614	0.721415	0	0	3.08135	5.75235	HYAL2;SLC9A1
sodium ion import across plasma membrane (GO:0098719)	2022-02-18	0.154614	0.721415	0	0	3.08135	5.75235	SLC9A7;SLC9A1
negative regulation of Rho protein signal transduction (GO:0035024)	2022-02-18	0.154614	0.721415	0	0	3.08135	5.75235	KCTD13;SCAI
negative regulation of tumor necrosis factor-mediated signaling pathway (GO:0010804)	2022-02-18	0.154614	0.721415	0	0	3.08135	5.75235	CARD8;ZNF675
nucleosome disassembly (GO:0006337)	2022-02-18	0.154614	0.721415	0	0	3.08135	5.75235	SMARCD3;SMARCB1
cellular response to hydrogen peroxide (GO:0070301)	1935-03-01	0.155309	0.721415	0	0	2.31206	4.30584	IMPACT;ECT2;FXN
regulation of mitotic spindle organization (GO:0060236)	1935-03-01	0.155309	0.721415	0	0	2.31206	4.30584	NUMA1;DCTN1;CHMP1B
response to exogenous dsRNA (GO:0043330)	1935-03-01	0.155309	0.721415	0	0	2.31206	4.30584	MAVS;RFTN1;PQBP1
intracellular pH reduction (GO:0051452)	1935-03-01	0.155309	0.721415	0	0	2.31206	4.30584	ATP6V1B2;ATP6V1H;ATP6V0E2
negative regulation of epithelial cell migration (GO:0010633)	1935-03-01	0.155309	0.721415	0	0	2.31206	4.30584	PTPRM;MCC;CORO1C
oxoacid metabolic process (GO:0043436)	1935-03-01	0.155309	0.721415	0	0	2.31206	4.30584	THAP4;MINPP1;MTARC1
positive regulation of lipid biosynthetic process (GO:0046889)	1935-03-01	0.155309	0.721415	0	0	2.31206	4.30584	SREBF1;CREB1;MTOR
transcription-coupled nucleotide-excision repair (GO:0006283)	1973-05-01	0.156254	0.721415	0	0	1.81464	3.36846	CUL4A;POLR2C;UVSSA;COPS7B;LIG3
histone modification (GO:0016570)	7/114	0.158306	0.721415	0	0	1.6154	2.97754	HDAC4;TAF6L;PHC1;PRMT7;SIN3A;KAT8;NEK11
regulation of cellular amino acid metabolic process (GO:0006521)	1954-04-01	0.159335	0.721415	0	0	1.97364	3.62508	PSMC3;PSMD3;PPM1K;PSMF1
regulation of protein phosphorylation (GO:0001932)	14/266	0.159683	0.721415	0	0	1.37382	2.52037	HDAC3;BRAT1;EIF2AK3;PPP2R5B;ATG14;EFNA5;STK4;CORO1C;MOB1B;MAVS;IMPACT;CCDC88C;ANKRD54;ECT2
protein deubiquitination (GO:0016579)	14/267	0.162888	0.721415	0	0	1.36832	2.48308	USP24;OTUD5;VCP;USP38;USP31;SIAH2;USP45;WDR20;UBE2D1;JOSD1;CDC20;PSMC3;PSMD3;PSMF1
cellular calcium ion homeostasis (GO:0006874)	8/136	0.16312	0.721415	0	0	1.54358	2.79893	RYR2;STIM1;STIM2;ATP13A1;VAPB;ATP2A2;TNNI3;ATP13A2
ncRNA processing (GO:0034470)	11/201	0.164234	0.721415	0	0	1.43075	2.5846	FBL;EXOSC5;UTP6;DDX49;BMS1;RRP1;NOL9;MTREX;DDX52;INTS8;FARS2
cellular response to heat (GO:0034605)	1936-03-01	0.164828	0.721415	0	0	2.24188	4.04178	VCP;HTRA2;STUB1
transferrin transport (GO:0033572)	1936-03-01	0.164828	0.721415	0	0	2.24188	4.04178	ATP6V1B2;ATP6V1H;ATP6V0E2
mitochondrion disassembly (GO:0061726)	1936-03-01	0.164828	0.721415	0	0	2.24188	4.04178	WIPI1;FBXO7;SQSTM1
regulation of cardiac conduction (GO:1903779)	1955-04-01	0.166901	0.721415	0	0	1.93484	3.46406	RYR2;STIM1;ATP2A2;ITPR3
interstrand cross-link repair (GO:0036297)	1955-04-01	0.166901	0.721415	0	0	1.93484	3.46406	RNF168;VCP;RNF8;FANCF
negative regulation of transcription by RNA polymerase II (GO:0000122)	32/684	0.167224	0.721415	0	0	1.21664	2.17587	ZNF133;HDAC4;HDAC3;PRDM6;ATN1;DDX20;UBE2D1;PHF6;ETS2;MECP2;SIN3A;ZNF568;HEXIM1;CBX8;ZNF141;GADD45A;PAX6;KLF2;THAP11;POU6F1;TLE5;DUSP22;IMPACT;THAP7;ZNF559;ZNF614;CRY1;NUPR2;TCF3;ZNF675;CC2D1A;ZNF750
regulation of exosomal secretion (GO:1903541)	2022-02-19	0.168562	0.721415	0	0	2.89995	5.16322	ATP13A2;CHMP6
diol metabolic process (GO:0034311)	2022-02-19	0.168562	0.721415	0	0	2.89995	5.16322	SPR;NAAA
negative regulation of striated muscle cell differentiation (GO:0051154)	2022-02-19	0.168562	0.721415	0	0	2.89995	5.16322	HDAC4;HDAC3
neuromuscular process (GO:0050905)	2022-02-19	0.168562	0.721415	0	0	2.89995	5.16322	DCTN1;TPP1
nuclear membrane organization (GO:0071763)	2022-02-19	0.168562	0.721415	0	0	2.89995	5.16322	UBXN2B;DCTN1
regulation of hematopoietic progenitor cell differentiation (GO:1901532)	1975-05-01	0.169014	0.721415	0	0	1.76261	3.13353	PSMC3;PSMD3;PSMF1;TCF3;PUS7
axon guidance (GO:0007411)	11/203	0.171833	0.721415	0	0	1.4157	2.49338	CYFIP1;SEMA4A;EFNB3;UNC5A;ANOS1;GRB10;PTPRM;PLXNB1;PIK3R1;PLCG1;EFNA5
regulation of vesicle-mediated transport (GO:0060627)	1996-06-01	0.172818	0.721415	0	0	1.64551	2.88872	NSF;RINT1;RAB26;DENND10;SNX12;TSC2
regulation of glucose import (GO:0046324)	1937-03-01	0.174514	0.721415	0	0	2.17583	3.79846	GRB10;PIK3R1;RHOQ
phagosome maturation (GO:0090382)	1937-03-01	0.174514	0.721415	0	0	2.17583	3.79846	ATP6V1B2;ATP6V1H;ATP6V0E2
positive regulation of establishment of protein localization to mitochondrion (GO:1903749)	1956-04-01	0.174591	0.721415	0	0	1.89753	3.31178	PPP3CC;TP53BP2;HTRA2;ATG13
establishment of protein localization to organelle (GO:0072594)	1976-05-01	0.175541	0.721415	0	0	1.73769	3.02338	NUP93;RYR2;IPO8;TSPAN17;TSC2
negative regulation of cellular macromolecule biosynthetic process (GO:2000113)	26/547	0.175619	0.721415	0	0	1.2359	2.14977	HDAC4;ZNF253;BTG2;HDAC3;L3MBTL2;PBXIP1;LIMD1;MECP2;SIN3A;CCDC85B;KAT8;ZNF568;PATZ1;HEXIM1;PCGF6;TLE2;PHC1;PCIF1;EIF2AK3;PUS7;TLE5;CDAN1;THAP7;CRY1;MAP3K10;RBAK
anion homeostasis (GO:0055081)	2022-01-05	0.180601	0.721415	0	0	6.15865	10.5403	CYBRD1
regulation of adherens junction organization (GO:1903391)	2022-01-05	0.180601	0.721415	0	0	6.15865	10.5403	ADD1
regulation of basement membrane assembly involved in embryonic body morphogenesis (GO:1904259)	2022-01-05	0.180601	0.721415	0	0	6.15865	10.5403	PHLDB2
regulation of chromosome separation (GO:1905818)	2022-01-05	0.180601	0.721415	0	0	6.15865	10.5403	NUMA1
regulation of core promoter binding (GO:1904796)	2022-01-05	0.180601	0.721415	0	0	6.15865	10.5403	PAX6
cell migration involved in gastrulation (GO:0042074)	2022-01-05	0.180601	0.721415	0	0	6.15865	10.5403	MEGF8
regulation of glomerular mesangial cell proliferation (GO:0072124)	2022-01-05	0.180601	0.721415	0	0	6.15865	10.5403	IL6R
cellular response to nutrient (GO:0031670)	2022-01-05	0.180601	0.721415	0	0	6.15865	10.5403	CDKN2B
regulation of growth rate (GO:0040009)	2022-01-05	0.180601	0.721415	0	0	6.15865	10.5403	RFTN1
regulation of guanyl-nucleotide exchange factor activity (GO:1905097)	2022-01-05	0.180601	0.721415	0	0	6.15865	10.5403	PBXIP1
regulation of histone H3-K9 trimethylation (GO:1900112)	2022-01-05	0.180601	0.721415	0	0	6.15865	10.5403	SMARCB1
regulation of histone H4-K16 acetylation (GO:2000618)	2022-01-05	0.180601	0.721415	0	0	6.15865	10.5403	SMARCB1
regulation of hormone metabolic process (GO:0032350)	2022-01-05	0.180601	0.721415	0	0	6.15865	10.5403	STUB1
regulation of inflammatory response to wounding (GO:0106014)	2022-01-05	0.180601	0.721415	0	0	6.15865	10.5403	GIT1
regulation of inositol trisphosphate biosynthetic process (GO:0032960)	2022-01-05	0.180601	0.721415	0	0	6.15865	10.5403	HRH1
centriole assembly (GO:0098534)	2022-01-05	0.180601	0.721415	0	0	6.15865	10.5403	E2F4
cerebral cortex neuron differentiation (GO:0021895)	2022-01-05	0.180601	0.721415	0	0	6.15865	10.5403	SIN3A
chromatin maintenance (GO:0070827)	2022-01-05	0.180601	0.721415	0	0	6.15865	10.5403	SUPV3L1
ciliary neurotrophic factor-mediated signaling pathway (GO:0070120)	2022-01-05	0.180601	0.721415	0	0	6.15865	10.5403	IL6R
regulation of lyase activity (GO:0051339)	2022-01-05	0.180601	0.721415	0	0	6.15865	10.5403	FXN
copper ion import (GO:0015677)	2022-01-05	0.180601	0.721415	0	0	6.15865	10.5403	ATP7B
cyclic-GMP-AMP transmembrane import across plasma membrane (GO:0140361)	2022-01-05	0.180601	0.721415	0	0	6.15865	10.5403	LRRC8D
de novo centriole assembly (GO:0097742)	2022-01-05	0.180601	0.721415	0	0	6.15865	10.5403	CEP152
de novo centriole assembly involved in multi-ciliated epithelial cell differentiation (GO:0098535)	2022-01-05	0.180601	0.721415	0	0	6.15865	10.5403	CEP152
deadenylation-independent decapping of nuclear-transcribed mRNA (GO:0031087)	2022-01-05	0.180601	0.721415	0	0	6.15865	10.5403	DCP1B
regulation of mitophagy (GO:1901524)	2022-01-05	0.180601	0.721415	0	0	6.15865	10.5403	TSC2
deoxyribonucleotide metabolic process (GO:0009262)	2022-01-05	0.180601	0.721415	0	0	6.15865	10.5403	SAMHD1
DNA ligation involved in DNA repair (GO:0051103)	2022-01-05	0.180601	0.721415	0	0	6.15865	10.5403	LIG3
DNA protection (GO:0042262)	2022-01-05	0.180601	0.721415	0	0	6.15865	10.5403	NUDT15
enamel mineralization (GO:0070166)	2022-01-05	0.180601	0.721415	0	0	6.15865	10.5403	STIM1
ethanolamine-containing compound metabolic process (GO:0042439)	2022-01-05	0.180601	0.721415	0	0	6.15865	10.5403	NAAA
extracellular exosome biogenesis (GO:0097734)	2022-01-05	0.180601	0.721415	0	0	6.15865	10.5403	ATP13A2
regulation of snRNA transcription by RNA polymerase II (GO:1905380)	2022-01-05	0.180601	0.721415	0	0	6.15865	10.5403	CC2D1A
fatty acid derivative catabolic process (GO:1901569)	2022-01-05	0.180601	0.721415	0	0	6.15865	10.5403	BDH1
regulation of system process (GO:0044057)	2022-01-05	0.180601	0.721415	0	0	6.15865	10.5403	MTG1
regulation of vascular associated smooth muscle contraction (GO:0003056)	2022-01-05	0.180601	0.721415	0	0	6.15865	10.5403	ZDHHC21
response to denervation involved in regulation of muscle adaptation (GO:0014894)	2022-01-05	0.180601	0.721415	0	0	6.15865	10.5403	HDAC4
histone H3-K27 demethylation (GO:0071557)	2022-01-05	0.180601	0.721415	0	0	6.15865	10.5403	PHF8
homoserine metabolic process (GO:0009092)	2022-01-05	0.180601	0.721415	0	0	6.15865	10.5403	MPST
sialic acid transport (GO:0015739)	2022-01-05	0.180601	0.721415	0	0	6.15865	10.5403	SLC17A5
isocitrate metabolic process (GO:0006102)	2022-01-05	0.180601	0.721415	0	0	6.15865	10.5403	IDH3A
late endosome to lysosome transport (GO:1902774)	2022-01-05	0.180601	0.721415	0	0	6.15865	10.5403	VPS41
stress granule disassembly (GO:0035617)	2022-01-05	0.180601	0.721415	0	0	6.15865	10.5403	VCP
sulfide oxidation (GO:0019418)	2022-01-05	0.180601	0.721415	0	0	6.15865	10.5403	SLC25A10
sulfide oxidation, using sulfide:quinone oxidoreductase (GO:0070221)	2022-01-05	0.180601	0.721415	0	0	6.15865	10.5403	SLC25A10
mature ribosome assembly (GO:0042256)	2022-01-05	0.180601	0.721415	0	0	6.15865	10.5403	EFL1
membrane depolarization during SA node cell action potential (GO:0086046)	2022-01-05	0.180601	0.721415	0	0	6.15865	10.5403	CACNA1D
transcription initiation from RNA polymerase III promoter (GO:0006384)	2022-01-05	0.180601	0.721415	0	0	6.15865	10.5403	POLR3H
transsulfuration (GO:0019346)	2022-01-05	0.180601	0.721415	0	0	6.15865	10.5403	MPST
middle ear morphogenesis (GO:0042474)	2022-01-05	0.180601	0.721415	0	0	6.15865	10.5403	GSC
tRNA thio-modification (GO:0034227)	2022-01-05	0.180601	0.721415	0	0	6.15865	10.5403	TRMU
tryptophan catabolic process to kynurenine (GO:0019441)	2022-01-05	0.180601	0.721415	0	0	6.15865	10.5403	TDO2
mitochondrial DNA repair (GO:0043504)	2022-01-05	0.180601	0.721415	0	0	6.15865	10.5403	LIG3
mitochondrial RNA 3-end processing (GO:0000965) 1/5 0.18060117520755753 0.7214149315404781 0 0 6.158653846153846 10.540315151584746 SUPV3L1 vesicle fusion with Golgi apparatus (GO:0048280) 1/5 0.18060117520755753 0.7214149315404781 0 0 6.158653846153846 10.540315151584746 VTI1A vitamin D3 metabolic process (GO:0070640) 1/5 0.18060117520755753 0.7214149315404781 0 0 6.158653846153846 10.5403151515…	2022-01-05	0.180601	0.721415	0	0	6.15865	10.5403	DPY19L1
protein C-linked glycosylation via tryptophan (GO:0018317)	2022-01-05	0.180601	0.721415	0	0	6.15865	10.5403	DPY19L1
cellular protein modification process (GO:0006464)	46/1025	0.181227	0.721415	0	0	1.16604	1.9916	PIGS;RNASEL;CUL7;TNKS;COPS7B;PTPRM;NTAQ1;STK4;MTMR6;PPP4R1;PPP3CC;PPP2R1B;STK36;PSMD3;GRK6;PSMF1;FBXO7;CDK17;UBL4A;DUSP5;PTPN18;CSNK1G3;JMJD4;NEK6;TMEM132A;TNK1;EIF2AK3;PPP2R5B;ABCA7;WIPI1;MTOR;CTTNBP2NL;CUL4A;CDC34;CREB1;PSMC3;UBE2S;CDK4;CTDSP1;CTDSP2;SIK3;ASB7;B3GNT2;NEK11;ASB1;CDK16
import into nucleus (GO:0051170)	1977-05-01	0.182164	0.721415	0	0	1.71347	2.91778	NUP93;IPO8;GEMIN4;DDX20;TSC2
carboxylic acid transport (GO:0046942)	1957-04-01	0.1824	0.721415	0	0	1.86164	3.16767	SLC7A8;SLC17A5;SLC38A6;SLC25A10
protein-DNA complex disassembly (GO:0032986)	2022-02-20	0.182711	0.721415	0	0	2.7387	4.65538	SMARCD3;SMARCB1
cellular response to interferon-beta (GO:0035458)	2022-02-20	0.182711	0.721415	0	0	2.7387	4.65538	CDC34;HTRA2
cellular response to misfolded protein (GO:0071218)	2022-02-20	0.182711	0.721415	0	0	2.7387	4.65538	VCP;STUB1
endoplasmic reticulum calcium ion homeostasis (GO:0032469)	2022-02-20	0.182711	0.721415	0	0	2.7387	4.65538	ATP2A2;THADA
epithelial cilium movement involved in extracellular fluid movement (GO:0003351)	2022-02-20	0.182711	0.721415	0	0	2.7387	4.65538	OFD1;SPA17
gastrulation (GO:0007369)	2022-02-20	0.182711	0.721415	0	0	2.7387	4.65538	GSC;MEGF8
inositol phosphate-mediated signaling (GO:0048016)	2022-02-20	0.182711	0.721415	0	0	2.7387	4.65538	HRH1;PPP3CC
positive regulation of heart contraction (GO:0045823)	2022-02-20	0.182711	0.721415	0	0	2.7387	4.65538	RYR2;ATP2A2
rRNA metabolic process (GO:0016072)	9/162	0.183556	0.721415	0	0	1.45276	2.46277	FBL;EXOSC5;UTP6;DDX49;BMS1;RRP1;MTREX;NOL9;DDX52
negative regulation of endothelial cell migration (GO:0010596)	1938-03-01	0.184354	0.721415	0	0	2.11355	3.5738	MECP2;GADD45A;PTPRM
negative regulation of G0 to G1 transition (GO:0070317)	1938-03-01	0.184354	0.721415	0	0	2.11355	3.5738	PCGF6;L3MBTL2;PHC1
negative regulation of proteasomal protein catabolic process (GO:1901799)	1938-03-01	0.184354	0.721415	0	0	2.11355	3.5738	ALAD;BAG5;PSMF1
antigen processing and presentation of exogenous peptide antigen via MHC class II (GO:0019886)	1998-06-01	0.184455	0.721415	0	0	1.60957	2.72073	LAG3;ACTR1A;SEC23A;ACTR1B;DCTN1;AP1M1
positive regulation of transcription by RNA polymerase II (GO:0045944)	41/908	0.186725	0.721415	0	0	1.17278	1.96806	HDAC4;ATF2;KMT2D;RNASEL;CSRNP2;SMARCB1;CRTC3;HDAC3;SMARCD3;PRDM4;TNKS;DOT1L;CEBPG;PRDM15;PIK3R1;NPAS2;SLC9A1;MED12;ZMIZ1;ZNF507;SIN3A;HYAL2;KAT8;E2F4;SREBF1;CDKN2B;TFE3;PAX6;SMAD5;KLF2;TAF6L;ELF1;MAVS;CREB1;PSMC3;TCF3;SQSTM1;MPND;SSBP3;RHOQ;ZNF750
protein modification process (GO:0036211)	1978-05-01	0.188876	0.721415	0	0	1.68991	2.81651	UBL4A;CSNK1G3;CDC34;UBE2S;NTAQ1
regulation of calcium ion transport (GO:0051924)	1958-04-01	0.190322	0.721415	0	0	1.82707	3.03117	STIM1;STIM2;HOMER3;CACNA1D
regulation of tumor necrosis factor-mediated signaling pathway (GO:0010803)	1958-04-01	0.190322	0.721415	0	0	1.82707	3.03117	SHARPIN;TRADD;CARD8;ZNF675
membrane lipid biosynthetic process (GO:0046467)	1958-04-01	0.190322	0.721415	0	0	1.82707	3.03117	ALDH3A2;ALDH3B2;SAMD8;VAPB
negative regulation of neuron projection development (GO:0010977)	1958-04-01	0.190322	0.721415	0	0	1.82707	3.03117	EFNB3;BAG5;RUFY3;DENND5A
positive regulation of mitotic cell cycle phase transition (GO:1901992)	1958-04-01	0.190322	0.721415	0	0	1.82707	3.03117	MECP2;CDK4;RCC2;ANAPC4
apoptotic process (GO:0006915)	12/231	0.193953	0.721415	0	0	1.35383	2.22047	GADD45A;TRADD;BRAT1;ATN1;JADE1;TSC2;TNFRSF10B;MAP3K10;DDX41;EFNA5;STK4;MTOR
regulation of intracellular transport (GO:0032386)	1939-03-01	0.194336	0.721415	0	0	2.05473	3.36599	RINT1;NUMA1;ATP13A2
DNA recombination (GO:0006310)	1939-03-01	0.194336	0.721415	0	0	2.05473	3.36599	SUPV3L1;RECQL5;IGHMBP2
regulation of protein targeting to mitochondrion (GO:1903214)	1939-03-01	0.194336	0.721415	0	0	2.05473	3.36599	SREBF1;HTRA2;ATG13
negative regulation of cellular metabolic process (GO:0031324)	1939-03-01	0.194336	0.721415	0	0	2.05473	3.36599	TRAP1;AP1AR;WDR54
protein acylation (GO:0043543)	1939-03-01	0.194336	0.721415	0	0	2.05473	3.36599	NAT10;ZDHHC21;NAT9
regulation of neuron differentiation (GO:0045664)	1979-05-01	0.195677	0.721415	0	0	1.66699	2.71934	IMPACT;SIN3A;TCF3;ECT2;BRINP3
antigen processing and presentation of peptide antigen via MHC class II (GO:0002495)	6/100	0.19639	0.721415	0	0	1.57515	2.56381	LAG3;ACTR1A;SEC23A;ACTR1B;DCTN1;AP1M1
aerobic respiration (GO:0009060)	2022-02-21	0.197023	0.721415	0	0	2.59442	4.21446	MTFR1L;SLC25A14
calcium ion transport into cytosol (GO:0060402)	2022-02-21	0.197023	0.721415	0	0	2.59442	4.21446	RYR2;ITPR3
regulation of cholesterol metabolic process (GO:0090181)	2022-02-21	0.197023	0.721415	0	0	2.59442	4.21446	SREBF1;LDLRAP1
response to glucagon (GO:0033762)	2022-02-21	0.197023	0.721415	0	0	2.59442	4.21446	CREB1;CRY1
histone ubiquitination (GO:0016574)	2022-02-21	0.197023	0.721415	0	0	2.59442	4.21446	PHC1;RNF8
spindle assembly checkpoint signaling (GO:0071173)	2022-02-21	0.197023	0.721415	0	0	2.59442	4.21446	CDC20;MAD1L1
sterol transport (GO:0015918)	2022-02-21	0.197023	0.721415	0	0	2.59442	4.21446	OSBPL5;LDLRAP1
mitotic spindle assembly checkpoint signaling (GO:0007094)	2022-02-21	0.197023	0.721415	0	0	2.59442	4.21446	CDC20;MAD1L1
mitotic spindle checkpoint signaling (GO:0071174)	2022-02-21	0.197023	0.721415	0	0	2.59442	4.21446	CDC20;MAD1L1
nuclear envelope organization (GO:0006998)	2022-02-21	0.197023	0.721415	0	0	2.59442	4.21446	NUP93;LEMD3
poly(A)+ mRNA export from nucleus (GO:0016973)	2022-02-21	0.197023	0.721415	0	0	2.59442	4.21446	NUP93;PCID2
fatty acid oxidation (GO:0019395)	1959-04-01	0.19835	0.721415	0	0	1.79375	2.90179	ALDH3A2;MECR;ACAD10;MCAT
phospholipid transport (GO:0015914)	1959-04-01	0.19835	0.721415	0	0	1.79375	2.90179	ABCA1;SLC66A2;OSBPL5;ABCA7
plasma membrane bounded cell projection assembly (GO:0120031)	14/278	0.200266	0.721415	0	0	1.31055	2.1075	BBS2;OFD1;CYFIP1;FBF1;CPLANE1;TMEM250;EHD2;IFT52;FGD6;STK36;CENPJ;INPP5E;TCTN1;CCNO
negative regulation of cell migration (GO:0030336)	8/144	0.201772	0.721415	0	0	1.45217	2.32437	DUSP22;CLIC4;HYAL2;LDLRAD4;MCC;PHLDB2;SCAI;CORO1C
positive regulation of cell cycle process (GO:0090068)	6/101	0.202463	0.721415	0	0	1.55849	2.48922	BTC;PCID2;UBXN2B;NUMA1;RCC2;ECT2
regulation of organelle organization (GO:0033043)	1980-05-01	0.20256	0.721415	0	0	1.64467	2.62608	CLIC4;MAVS;ATP13A2;PLXNB1;SQSTM1
regulation of protein localization to plasma membrane (GO:1903076)	1980-05-01	0.20256	0.721415	0	0	1.64467	2.62608	ARHGEF16;PIK3R1;LDLRAP1;SQSTM1;RHOQ
positive regulation of transcription, DNA-templated (GO:0045893)	52/1183	0.2039	0.721415	0	0	1.14078	1.81399	ZNF496;ATF2;CSRNP2;SMARCB1;CRTC3;PRDM4;TGFB1I1;ETS2;PHF8;MED12;ZMIZ1;SIN3A;HYAL2;KAT8;SREBF1;PCID2;TFE3;PAX6;TAF6L;ELF1;CREB1;SQSTM1;MPND;RHOQ;ZNF750;HDAC4;KMT2D;RNASEL;HDAC3;SMARCD3;TNKS;DOT1L;CEBPG;PRDM15;PIK3R1;BCL10;NPAS2;SLC9A1;RAI1;ZNF507;E2F4;CDKN2B;BICRAL;EIF2AK3;SMAD5;MTOR;KLF2;MAVS;PSMC3;NAA16;TCF3;SSBP3
fatty acid derivative biosynthetic process (GO:1901570)	1940-03-01	0.204448	0.721415	0	0	1.9991	3.17345	ACSS3;BDH1;PPT2
negative regulation of ERBB signaling pathway (GO:1901185)	1940-03-01	0.204448	0.721415	0	0	1.9991	3.17345	BTC;PTPN18;MVP
nucleocytoplasmic transport (GO:0006913)	1940-03-01	0.204448	0.721415	0	0	1.9991	3.17345	NCBP2;DDX20;GEMIN4
positive regulation of catalytic activity (GO:0043085)	1940-03-01	0.204448	0.721415	0	0	1.9991	3.17345	B3GAT3;PSEN2;FXN
regulation of protein catabolic process (GO:0042176)	6/102	0.208604	0.721415	0	0	1.54218	2.41708	NSF;VCP;RAB26;SNX12;ATP13A2;CHMP6
defense response to symbiont (GO:0140546)	7/124	0.211287	0.721415	0	0	1.47656	2.29537	MAVS;RNASEL;EXOSC5;APOBEC3F;RNASE6;SAMHD1;PQBP1
protein mannosylation (GO:0035268)	2022-02-22	0.211466	0.721415	0	0	2.46457	3.82918	DPY19L1;CRPPA
amino acid import (GO:0043090)	2022-02-22	0.211466	0.721415	0	0	2.46457	3.82918	SLC7A8;SFXN2
regulation of adenylate cyclase activity (GO:0045761)	2022-02-22	0.211466	0.721415	0	0	2.46457	3.82918	STIM1;CACNA1D
regulation of centrosome cycle (GO:0046605)	2022-02-22	0.211466	0.721415	0	0	2.46457	3.82918	CHMP1B;NAT10
cell projection assembly (GO:0030031)	2022-02-22	0.211466	0.721415	0	0	2.46457	3.82918	CYFIP1;RHOQ
exogenous drug catabolic process (GO:0042738)	2022-02-22	0.211466	0.721415	0	0	2.46457	3.82918	CYP2R1;NUDT15
limb morphogenesis (GO:0035108)	2022-02-22	0.211466	0.721415	0	0	2.46457	3.82918	ZNF141;MEGF8
membrane protein intracellular domain proteolysis (GO:0031293)	2022-02-22	0.211466	0.721415	0	0	2.46457	3.82918	APH1B;PSEN2
metallo-sulfur cluster assembly (GO:0031163)	2022-02-22	0.211466	0.721415	0	0	2.46457	3.82918	CIAO3;FXN
negative regulation of mitotic metaphase/anaphase transition (GO:0045841)	2022-02-22	0.211466	0.721415	0	0	2.46457	3.82918	CDC20;MAD1L1
positive regulation of axon extension (GO:0045773)	2022-02-22	0.211466	0.721415	0	0	2.46457	3.82918	RUFY3;MEGF8
positive regulation of calcium ion transmembrane transporter activity (GO:1901021)	2022-02-22	0.211466	0.721415	0	0	2.46457	3.82918	RYR2;SLC9A1
positive regulation of signal transduction by p53 class mediator (GO:1901798)	2022-02-22	0.211466	0.721415	0	0	2.46457	3.82918	HEXIM1;SPRED1
protein import into peroxisome membrane (GO:0045046)	2022-02-22	0.211466	0.721415	0	0	2.46457	3.82918	PEX16;ALDH3A2
protein localization to cell junction (GO:1902414)	2022-02-22	0.211466	0.721415	0	0	2.46457	3.82918	PCLO;TJP3
regulation of transcription, DNA-templated (GO:0006355)	95/2244	0.211879	0.721415	0	0	1.10001	1.70693	ZNF496;ZNF133;ATF2;ZNF253;CSRNP2;SMARCB1;TGFB1I1;ZNF44;CHD2;LIMD1;PHF6;ETS2;PQBP1;CCAR1;PHF8;MED12;MECP2;ZMIZ1;SIN3A;ZNF844;KAT8;ZNF568;ZNF322;ZNF563;ZNF562;ZNF320;SREBF1;ZNF165;PCID2;TLE2;TFE3;PAX6;ZNF75D;WDR77;TLE5;TAF6L;ELF1;CREB1;THAP7;CTDSP1;CRY1;ZNF559;NUPR2;ZNF677;ZNF780A;ZNF675;ZNF233;HDAC4;KMT2D;ZNF670;L3MBTL2;HDAC3;SMARCD3;CEBPG;PRDM15;ZNF22;PBXIP1;BCL10;NPAS2;RAI1;CCDC85B;GSC;ATXN1L;E2…
protein localization to perinuclear region of cytoplasm (GO:1905719)	2022-01-06	0.212607	0.721415	0	0	4.92667	7.62801	SQSTM1
5S class rRNA transcription by RNA polymerase III (GO:0042791)	2022-01-06	0.212607	0.721415	0	0	4.92667	7.62801	GTF3C3
protein-DNA covalent cross-linking repair (GO:0106300)	2022-01-06	0.212607	0.721415	0	0	4.92667	7.62801	VCP
pteridine-containing compound biosynthetic process (GO:0042559)	2022-01-06	0.212607	0.721415	0	0	4.92667	7.62801	SPR
regulation of 3-UTR-mediated mRNA stabilization (GO:1905868) 1/6 0.21260665673022638 0.7214149315404781 0 0 4.926666666666667 7.6280146690315345 METTL16 aromatic amino acid transport (GO:0015801) 1/6 0.21260665673022638 0.7214149315404781 0 0 4.926666666666667 7.6280146690315345 SLC7A8 attachment of GPI anchor to protein (GO:0016255) 1/6 0.21260665673022638 0.7214149315404781 0 0 4.92666666666666…	2022-02-24	0.240615	0.721415	0	0	2.24028	3.19142	INTS14;INTS8
negative regulation of stress fiber assembly (GO:0051497)	2022-02-24	0.240615	0.721415	0	0	2.24028	3.19142	PIK3R1;PHLDB2
positive regulation of cellular response to transforming growth factor beta stimulus (GO:1903846)	2022-02-24	0.240615	0.721415	0	0	2.24028	3.19142	CDKN2B;TGFB1I1
positive regulation of lamellipodium assembly (GO:0010592)	2022-02-24	0.240615	0.721415	0	0	2.24028	3.19142	CYFIP1;PIK3R1
positive regulation of transforming growth factor beta receptor signaling pathway (GO:0030511)	2022-02-24	0.240615	0.721415	0	0	2.24028	3.19142	CDKN2B;TGFB1I1
protein exit from endoplasmic reticulum (GO:0032527)	2022-02-24	0.240615	0.721415	0	0	2.24028	3.19142	VCP;NPLOC4
protein kinase B signaling (GO:0043491)	2022-02-24	0.240615	0.721415	0	0	2.24028	3.19142	TSC2;THEM4
aspartate transmembrane transport (GO:0015810)	2022-01-07	0.243364	0.721415	0	0	4.10534	5.80166	LRRC8D
regulation of atrial cardiac muscle cell membrane repolarization (GO:0060372)	2022-01-07	0.243364	0.721415	0	0	4.10534	5.80166	CACNA1D
regulation of blood-brain barrier permeability (GO:1905603)	2022-01-07	0.243364	0.721415	0	0	4.10534	5.80166	TJP3
cardiolipin biosynthetic process (GO:0032049)	2022-01-07	0.243364	0.721415	0	0	4.10534	5.80166	TAMM41
cellular cation homeostasis (GO:0030003)	2022-01-07	0.243364	0.721415	0	0	4.10534	5.80166	ATP13A2
cellular nitrogen compound catabolic process (GO:0044270)	2022-01-07	0.243364	0.721415	0	0	4.10534	5.80166	MPST
cellular protein complex disassembly (GO:0043624)	2022-01-07	0.243364	0.721415	0	0	4.10534	5.80166	N6AMT1
cellular response to caffeine (GO:0071313)	2022-01-07	0.243364	0.721415	0	0	4.10534	5.80166	RYR2
cellular response to histamine (GO:0071420)	2022-01-07	0.243364	0.721415	0	0	4.10534	5.80166	HRH1
cellular response to laminar fluid shear stress (GO:0071499)	2022-01-07	0.243364	0.721415	0	0	4.10534	5.80166	KLF2
regulation of glucocorticoid receptor signaling pathway (GO:2000322)	2022-01-07	0.243364	0.721415	0	0	4.10534	5.80166	CRY1
regulation of lens fiber cell differentiation (GO:1902746)	2022-01-07	0.243364	0.721415	0	0	4.10534	5.80166	SPRED1
collagen-activated tyrosine kinase receptor signaling pathway (GO:0038063)	2022-01-07	0.243364	0.721415	0	0	4.10534	5.80166	DDR2
complement activation, alternative pathway (GO:0006957)	2022-01-07	0.243364	0.721415	0	0	4.10534	5.80166	CFHR5
regulation of lysosomal protein catabolic process (GO:1905165)	2022-01-07	0.243364	0.721415	0	0	4.10534	5.80166	ATP13A2
creatine metabolic process (GO:0006600)	2022-01-07	0.243364	0.721415	0	0	4.10534	5.80166	CKB
cyclic nucleotide transport (GO:0070729)	2022-01-07	0.243364	0.721415	0	0	4.10534	5.80166	LRRC8D
regulation of mesenchymal stem cell differentiation (GO:2000739)	2022-01-07	0.243364	0.721415	0	0	4.10534	5.80166	LTBP3
cytochrome complex assembly (GO:0017004)	2022-01-07	0.243364	0.721415	0	0	4.10534	5.80166	COX15
regulation of microtubule binding (GO:1904526)	2022-01-07	0.243364	0.721415	0	0	4.10534	5.80166	GAS8
deadenylation-dependent decapping of nuclear-transcribed mRNA (GO:0000290)	2022-01-07	0.243364	0.721415	0	0	4.10534	5.80166	DCP1B
death-inducing signaling complex assembly (GO:0071550)	2022-01-07	0.243364	0.721415	0	0	4.10534	5.80166	TRADD
determination of digestive tract left/right asymmetry (GO:0071907)	2022-01-07	0.243364	0.721415	0	0	4.10534	5.80166	MEGF8
regulation of non-membrane spanning protein tyrosine kinase activity (GO:1903995)	2022-01-07	0.243364	0.721415	0	0	4.10534	5.80166	DUSP22
endosome to lysosome transport via multivesicular body sorting pathway (GO:0032510)	2022-01-07	0.243364	0.721415	0	0	4.10534	5.80166	VCP
regulation of respiratory system process (GO:0044065)	2022-01-07	0.243364	0.721415	0	0	4.10534	5.80166	MTG1
exocrine system development (GO:0035272)	2022-01-07	0.243364	0.721415	0	0	4.10534	5.80166	RAB26
ganglioside catabolic process (GO:0006689)	2022-01-07	0.243364	0.721415	0	0	4.10534	5.80166	NEU3
gap junction assembly (GO:0016264)	2022-01-07	0.243364	0.721415	0	0	4.10534	5.80166	GJB2
gas homeostasis (GO:0033483)	2022-01-07	0.243364	0.721415	0	0	4.10534	5.80166	CIAO3
glandular epithelial cell development (GO:0002068)	2022-01-07	0.243364	0.721415	0	0	4.10534	5.80166	PAX6
glutamine transport (GO:0006868)	2022-01-07	0.243364	0.721415	0	0	4.10534	5.80166	SLC38A6
release of sequestered calcium ion into cytosol by endoplasmic reticulum (GO:1903514)	2022-01-07	0.243364	0.721415	0	0	4.10534	5.80166	RYR2
response to alkaloid (GO:0043279)	2022-01-07	0.243364	0.721415	0	0	4.10534	5.80166	RYR2
response to caffeine (GO:0031000)	2022-01-07	0.243364	0.721415	0	0	4.10534	5.80166	RYR2
hexose catabolic process (GO:0019320)	2022-01-07	0.243364	0.721415	0	0	4.10534	5.80166	GALK1
histone H3-K4 dimethylation (GO:0044648)	2022-01-07	0.243364	0.721415	0	0	4.10534	5.80166	KMT2D
ribonucleoprotein complex disassembly (GO:0032988)	2022-01-07	0.243364	0.721415	0	0	4.10534	5.80166	VCP
inhibition of cysteine-type endopeptidase activity (GO:0097340)	2022-01-07	0.243364	0.721415	0	0	4.10534	5.80166	CARD8
SA node cell action potential (GO:0086015)	2022-01-07	0.243364	0.721415	0	0	4.10534	5.80166	CACNA1D
serine transport (GO:0032329)	2022-01-07	0.243364	0.721415	0	0	4.10534	5.80166	SFXN2
iron import into cell (GO:0033212)	2022-01-07	0.243364	0.721415	0	0	4.10534	5.80166	CYBRD1
skin morphogenesis (GO:0043589)	2022-01-07	0.243364	0.721415	0	0	4.10534	5.80166	ITGB4
left/right pattern formation (GO:0060972)	2022-01-07	0.243364	0.721415	0	0	4.10534	5.80166	MEGF8
somatic recombination of immunoglobulin gene segments (GO:0016447)	2022-01-07	0.243364	0.721415	0	0	4.10534	5.80166	TCF3
lysosomal microautophagy (GO:0016237)	2022-01-07	0.243364	0.721415	0	0	4.10534	5.80166	ATG13
maintenance of synapse structure (GO:0099558)	2022-01-07	0.243364	0.721415	0	0	4.10534	5.80166	DCTN1
thiamine-containing compound metabolic process (GO:0042723)	2022-01-07	0.243364	0.721415	0	0	4.10534	5.80166	SLC25A19
membrane biogenesis (GO:0044091)	2022-01-07	0.243364	0.721415	0	0	4.10534	5.80166	PEX16
thyroid hormone transport (GO:0070327)	2022-01-07	0.243364	0.721415	0	0	4.10534	5.80166	SLC7A8
membrane fission (GO:0090148)	2022-01-07	0.243364	0.721415	0	0	4.10534	5.80166	CORO1C
membrane invagination (GO:0010324)	2022-01-07	0.243364	0.721415	0	0	4.10534	5.80166	FCHO2
TRAIL-activated apoptotic signaling pathway (GO:0036462)	2022-01-07	0.243364	0.721415	0	0	4.10534	5.80166	TNFRSF10B
tRNA threonylcarbamoyladenosine metabolic process (GO:0070525)	2022-01-07	0.243364	0.721415	0	0	4.10534	5.80166	TRIT1
tRNA transcription by RNA polymerase III (GO:0042797)	2022-01-07	0.243364	0.721415	0	0	4.10534	5.80166	GTF3C3
mitochondrial DNA metabolic process (GO:0032042)	2022-01-07	0.243364	0.721415	0	0	4.10534	5.80166	LIG3
negative regulation of nervous system process (GO:0031645)	2022-01-07	0.243364	0.721415	0	0	4.10534	5.80166	EIF2AK3
negative regulation of protein kinase activity by regulation of protein phosphorylation (GO:0044387)	2022-01-07	0.243364	0.721415	0	0	4.10534	5.80166	CORO1C
negative regulation of RIG-I signaling pathway (GO:0039536)	2022-01-07	0.243364	0.721415	0	0	4.10534	5.80166	NPLOC4
nuclear-transcribed mRNA catabolic process, deadenylation-independent decay (GO:0031086)	2022-01-07	0.243364	0.721415	0	0	4.10534	5.80166	DCP1B
pantothenate metabolic process (GO:0015939)	2022-01-07	0.243364	0.721415	0	0	4.10534	5.80166	VNN2
pexophagy (GO:0000425)	2022-01-07	0.243364	0.721415	0	0	4.10534	5.80166	SQSTM1
piecemeal microautophagy of the nucleus (GO:0034727)	2022-01-07	0.243364	0.721415	0	0	4.10534	5.80166	ATG13
polyadenylation-dependent snoRNA 3-end processing (GO:0071051) 1/7 0.24336355117323896 0.7214149315404781 0 0 4.10534188034188 5.801664458288397 EXOSC5 positive regulation of activation of Janus kinase activity (GO:0010536) 1/7 0.24336355117323896 0.7214149315404781 0 0 4.10534188034188 5.801664458288397 IL6R positive regulation of amyloid-beta clearance (GO:1900223) 1/7 0.24336355117323896 0.721…	2022-01-08	0.272921	0.721415	0	0	3.51868	4.56927	EXOSC5
mitochondrial respiratory chain complex III assembly (GO:0034551)	2022-01-08	0.272921	0.721415	0	0	3.51868	4.56927	SLC25A33
mitochondrial tRNA processing (GO:0090646)	2022-01-08	0.272921	0.721415	0	0	3.51868	4.56927	TRIT1
myeloid leukocyte mediated immunity (GO:0002444)	2022-01-08	0.272921	0.721415	0	0	3.51868	4.56927	IRAK4
negative regulation of appetite (GO:0032099)	2022-01-08	0.272921	0.721415	0	0	3.51868	4.56927	BBS2
negative regulation of B cell apoptotic process (GO:0002903)	2022-01-08	0.272921	0.721415	0	0	3.51868	4.56927	BCL10
negative regulation of glucose import (GO:0046325)	2022-01-08	0.272921	0.721415	0	0	3.51868	4.56927	GRB10
negative regulation of lipid kinase activity (GO:0090219)	2022-01-08	0.272921	0.721415	0	0	3.51868	4.56927	PIP4K2C
negative regulation of osteoblast proliferation (GO:0033689)	2022-01-08	0.272921	0.721415	0	0	3.51868	4.56927	PLXNB1
osteoblast development (GO:0002076)	2022-01-08	0.272921	0.721415	0	0	3.51868	4.56927	LIMD1
peptidyl-lysine deacetylation (GO:0034983)	2022-01-08	0.272921	0.721415	0	0	3.51868	4.56927	HDAC4
peptidyl-proline hydroxylation to 4-hydroxy-L-proline (GO:0018401)	2022-01-08	0.272921	0.721415	0	0	3.51868	4.56927	P4HA2
plasma membrane phospholipid scrambling (GO:0017121)	2022-01-08	0.272921	0.721415	0	0	3.51868	4.56927	ANO7
positive regulation of apoptotic cell clearance (GO:2000427)	2022-01-08	0.272921	0.721415	0	0	3.51868	4.56927	ABCA7
positive regulation of Arp2/3 complex-mediated actin nucleation (GO:2000601)	2022-01-08	0.272921	0.721415	0	0	3.51868	4.56927	CYFIP1
positive regulation of dendritic cell cytokine production (GO:0002732)	2022-01-08	0.272921	0.721415	0	0	3.51868	4.56927	MAVS
positive regulation of execution phase of apoptosis (GO:1900119)	2022-01-08	0.272921	0.721415	0	0	3.51868	4.56927	TP53BP2
positive regulation of extracellular matrix disassembly (GO:0090091)	2022-01-08	0.272921	0.721415	0	0	3.51868	4.56927	DDR2
positive regulation of fibroblast migration (GO:0010763)	2022-01-08	0.272921	0.721415	0	0	3.51868	4.56927	DDR2
positive regulation of intracellular steroid hormone receptor signaling pathway (GO:0033145)	2022-01-08	0.272921	0.721415	0	0	3.51868	4.56927	KMT2D
protein localization to microtubule (GO:0035372)	2022-01-08	0.272921	0.721415	0	0	3.51868	4.56927	MID2
protein localization to microtubule cytoskeleton (GO:0072698)	2022-01-08	0.272921	0.721415	0	0	3.51868	4.56927	MID2
regulation of cytoskeleton organization (GO:0051493)	6/112	0.273179	0.721415	0	0	1.39596	1.81144	CLIC4;PLXNB1;EFNA5;PHLDB2;RHOQ;MTOR
phosphatidylinositol metabolic process (GO:0046488)	6/112	0.273179	0.721415	0	0	1.39596	1.81144	PI4K2B;INPP5E;PIP4K2C;PIK3R1;PLCG1;MTMR6
negative regulation of nucleic acid-templated transcription (GO:1903507)	21/464	0.273928	0.721415	0	0	1.17113	1.51648	HEXIM1;HDAC4;ZNF253;PCGF6;TLE2;PHC1;HDAC3;L3MBTL2;PBXIP1;LIMD1;TLE5;MECP2;SIN3A;CCDC85B;THAP7;CRY1;MAP3K10;KAT8;ZNF568;PATZ1;RBAK
negative regulation of translation (GO:0017148)	1990-05-01	0.275191	0.721415	0	0	1.45042	1.87147	BTG2;PCIF1;EIF2AK3;METTL16;PUS7
protein complex oligomerization (GO:0051259)	1990-05-01	0.275191	0.721415	0	0	1.45042	1.87147	ALAD;LRRC8D;BCL10;ECT2;SLC9A1
T cell receptor signaling pathway (GO:0050852)	8/158	0.276849	0.721415	0	0	1.31567	1.68969	EIF2B4;PSMC3;PSMD3;RFTN1;PIK3R1;BCL10;PLCG1;PSMF1
regulation of protein localization to nucleus (GO:1900180)	1947-03-01	0.277867	0.721415	0	0	1.68045	2.152	SIN3A;EIF2AK3;ATP13A2
epidermal growth factor receptor signaling pathway (GO:0007173)	1947-03-01	0.277867	0.721415	0	0	1.68045	2.152	BTC;PIK3R1;PLCG1
epithelial to mesenchymal transition (GO:0001837)	1947-03-01	0.277867	0.721415	0	0	1.68045	2.152	TGFBR3L;CUL7;S100A4
histone deacetylation (GO:0016575)	1947-03-01	0.277867	0.721415	0	0	1.68045	2.152	HDAC4;HDAC3;SIN3A
polyol metabolic process (GO:0019751)	1947-03-01	0.277867	0.721415	0	0	1.68045	2.152	MINPP1;PLCB4;PLCG1
protein autophosphorylation (GO:0046777)	8/159	0.282494	0.721415	0	0	1.30689	1.65203	NEK6;TNK1;EIF2AK3;MAP3K10;ATP13A2;STK4;MTOR;DDR2
regulation of stem cell differentiation (GO:2000736)	1991-05-01	0.282752	0.721415	0	0	1.43348	1.81076	PSMC3;PSMD3;PSMF1;TCF3;PUS7
DNA-templated transcription, elongation (GO:0006354)	1969-04-01	0.283163	0.721415	0	0	1.517	1.91405	PCID2;NCBP2;POLR2C;GTF2F2
RNA 3-end processing (GO:0031123) 4/69 0.28316315075206433 0.7214149315404781 0 0 1.516998316998317 1.9140453857785669 SUPV3L1;NCBP2;CDC40;WDR33 regulation of cardiac muscle cell contraction (GO:0086004) 2/27 0.2845844736012786 0.7214149315404781 0 0 1.971142490372272 2.477184341835629 RYR2;ATP2A2 regulation of epidermal growth factor-activated receptor activity (GO:0007176) 2/27 0.28458447360127…	2022-01-10	0.32862	0.729481	0	0	2.73647	3.04529	NCBP2
positive regulation of myoblast fusion (GO:1901741)	2022-01-10	0.32862	0.729481	0	0	2.73647	3.04529	EHD2
positive regulation of protein sumoylation (GO:0033235)	2022-01-10	0.32862	0.729481	0	0	2.73647	3.04529	HDAC4
positive regulation of receptor recycling (GO:0001921)	2022-01-10	0.32862	0.729481	0	0	2.73647	3.04529	NSF
positive regulation of transcription by RNA polymerase III (GO:0045945)	2022-01-10	0.32862	0.729481	0	0	2.73647	3.04529	MTOR
positive regulation of vascular endothelial growth factor receptor signaling pathway (GO:0030949)	2022-01-10	0.32862	0.729481	0	0	2.73647	3.04529	GRB10
protein deneddylation (GO:0000338)	2022-01-10	0.32862	0.729481	0	0	2.73647	3.04529	COPS7B
protein localization to endosome (GO:0036010)	2022-01-10	0.32862	0.729481	0	0	2.73647	3.04529	MICALL1
glycosaminoglycan biosynthetic process (GO:0006024)	1997-05-01	0.328817	0.729481	0	0	1.33958	1.48995	EXT2;B3GAT3;CHST15;B3GNT2;HS6ST2
ameboidal-type cell migration (GO:0001667)	1952-03-01	0.331733	0.733027	0	0	1.50858	1.6646	SEMA4A;MEGF8;CORO1C
regulation of telomere maintenance via telomerase (GO:0032210)	1952-03-01	0.331733	0.733027	0	0	1.50858	1.6646	TNKS;PNKP;NAT10
response to peptide hormone (GO:0043434)	1952-03-01	0.331733	0.733027	0	0	1.50858	1.6646	EIF2B4;CREB1;CRY1
negative regulation of BMP signaling pathway (GO:0030514)	1952-03-01	0.331733	0.733027	0	0	1.50858	1.6646	UBE2D1;LEMD3;SMAD5
plasma membrane bounded cell projection morphogenesis (GO:0120039)	1952-03-01	0.331733	0.733027	0	0	1.50858	1.6646	ANKRD27;DTNBP1;PLXNB1
intracellular protein transport (GO:0006886)	15/336	0.334598	0.733973	0	0	1.15285	1.26217	NSF;STXBP2;TSC2;STX10;NUP93;IPO8;TBC1D4;SCFD2;SGSM2;STX6;SRPRA;HOMER3;VIPAS39;TBC1D22B;TBC1D16
regulation of transcription from RNA polymerase II promoter in response to hypoxia (GO:0061418)	1975-04-01	0.33641	0.733973	0	0	1.38837	1.51252	PSMC3;PSMD3;PSMF1;LIMD1
negative regulation of cysteine-type endopeptidase activity (GO:2000117)	1953-03-01	0.342523	0.733973	0	0	1.47833	1.58391	PCID2;CARD8;SIAH2
positive regulation of macroautophagy (GO:0016239)	1953-03-01	0.342523	0.733973	0	0	1.47833	1.58391	UVRAG;TSC2;PIP4K2C
activation of protein kinase B activity (GO:0032148)	1931-02-01	0.342718	0.733973	0	0	1.69891	1.81927	PRR5;MTOR
proteoglycan biosynthetic process (GO:0030166)	1931-02-01	0.342718	0.733973	0	0	1.69891	1.81927	EXT2;B3GAT3
purine nucleoside bisphosphate metabolic process (GO:0034032)	1931-02-01	0.342718	0.733973	0	0	1.69891	1.81927	OXSM;THEM4
aminoglycan catabolic process (GO:0006026)	1931-02-01	0.342718	0.733973	0	0	1.69891	1.81927	HYAL2;IDS
regulation of cellular pH (GO:0030641)	1931-02-01	0.342718	0.733973	0	0	1.69891	1.81927	SLC9A7;SLC9A1
regulation of cellular senescence (GO:2000772)	1931-02-01	0.342718	0.733973	0	0	1.69891	1.81927	NEK6;YPEL3
cardiac muscle cell action potential involved in contraction (GO:0086002)	1931-02-01	0.342718	0.733973	0	0	1.69891	1.81927	RYR2;CACNA1D
cellular nitrogen compound biosynthetic process (GO:0044271)	1931-02-01	0.342718	0.733973	0	0	1.69891	1.81927	SPR;MTARC1
embryonic skeletal system morphogenesis (GO:0048704)	1931-02-01	0.342718	0.733973	0	0	1.69891	1.81927	HOXC9;MEGF8
ribonucleoside bisphosphate metabolic process (GO:0033875)	1931-02-01	0.342718	0.733973	0	0	1.69891	1.81927	OXSM;THEM4
tube closure (GO:0060606)	1931-02-01	0.342718	0.733973	0	0	1.69891	1.81927	TSC2;BCL10
negative regulation of peptidyl-tyrosine phosphorylation (GO:0050732)	1931-02-01	0.342718	0.733973	0	0	1.69891	1.81927	MVP;HYAL2
positive regulation of protein targeting to mitochondrion (GO:1903955)	1931-02-01	0.342718	0.733973	0	0	1.69891	1.81927	HTRA2;ATG13
positive regulation of proteolysis involved in cellular protein catabolic process (GO:1903052)	1931-02-01	0.342718	0.733973	0	0	1.69891	1.81927	PSMC3;MAGEF1
mRNA-containing ribonucleoprotein complex export from nucleus (GO:0071427)	1999-05-01	0.344355	0.733973	0	0	1.31094	1.39757	NUP93;FYTTD1;NCBP2;CDC40;WDR33
regulation of mRNA stability (GO:0043488)	7/146	0.344658	0.733973	0	0	1.24143	1.32237	PCID2;EXOSC5;FASTKD1;PSMC3;PSMD3;PSMF1;METTL16
actomyosin structure organization (GO:0031032)	1976-04-01	0.345347	0.733973	0	0	1.36901	1.45554	EPB41L4B;EPB41L5;KCTD13;MYH10
regulation of BMP signaling pathway (GO:0030510)	1976-04-01	0.345347	0.733973	0	0	1.36901	1.45554	NUMA1;UBE2D1;LEMD3;SMAD5
regulation of cell division (GO:0051302)	1976-04-01	0.345347	0.733973	0	0	1.36901	1.45554	UVRAG;PRDM15;MYO19;GIT1
chloride transport (GO:0006821)	1976-04-01	0.345347	0.733973	0	0	1.36901	1.45554	CLCN6;CLIC4;PACC1;ANO7
RNA transport (GO:0050658)	1976-04-01	0.345347	0.733973	0	0	1.36901	1.45554	NCBP2;RFTN1;SIDT1;CDC40
positive regulation of interleukin-6 production (GO:0032755)	1976-04-01	0.345347	0.733973	0	0	1.36901	1.45554	MAVS;HYAL2;BCL10;IL6R
protein import into nucleus (GO:0006606)	1976-04-01	0.345347	0.733973	0	0	1.36901	1.45554	NUP93;IPO8;TSC2;KPNA3
positive regulation of nucleic acid-templated transcription (GO:1903508)	22/511	0.349456	0.733973	0	0	1.11022	1.16726	ZNF496;HDAC4;PCID2;SMARCD3;BICRAL;TGFB1I1;TFE3;PAX6;BCL10;SMAD5;NPAS2;KLF2;ETS2;PHF8;MED12;RAI1;ELF1;CREB1;ZMIZ1;KAT8;NAA16;TCF3
positive regulation of translation (GO:0045727)	5/100	0.352142	0.733973	0	0	1.29707	1.35378	JMJD4;MRPS27;PCIF1;NAT10;MTOR
regulation of cyclin-dependent protein kinase activity (GO:1904029)	1954-03-01	0.353298	0.733973	0	0	1.44927	1.50788	CDKN2B;GADD45A;CCNO
regulation of megakaryocyte differentiation (GO:0045652)	1954-03-01	0.353298	0.733973	0	0	1.44927	1.50788	KMT2D;SIN3A;ASH2L
cytoplasmic microtubule organization (GO:0031122)	1954-03-01	0.353298	0.733973	0	0	1.44927	1.50788	NUMA1;DCTN1;CCDC88C
negative regulation of viral genome replication (GO:0045071)	1954-03-01	0.353298	0.733973	0	0	1.44927	1.50788	RNASEL;MAVS;APOBEC3F
nuclear membrane reassembly (GO:0031468)	1954-03-01	0.353298	0.733973	0	0	1.44927	1.50788	NUP93;UBXN2B;CHMP6
purine ribonucleotide metabolic process (GO:0009150)	1977-04-01	0.354289	0.733973	0	0	1.35019	1.40101	OXSM;EFL1;THEM4;RHOQ
cholesterol metabolic process (GO:0008203)	1977-04-01	0.354289	0.733973	0	0	1.35019	1.40101	ABCA1;OSBPL5;CYP46A1;LDLRAP1
regulation of organelle assembly (GO:1902115)	1977-04-01	0.354289	0.733973	0	0	1.35019	1.40101	RABEP2;CENPJ;TBC1D22B;TBC1D16
positive regulation of type I interferon production (GO:0032481)	1977-04-01	0.354289	0.733973	0	0	1.35019	1.40101	MAVS;POLR3H;DDX41;PQBP1
actin filament depolymerization (GO:0030042)	2022-01-11	0.35485	0.733973	0	0	2.46269	2.5515	MICAL3
protein polyglutamylation (GO:0018095)	2022-01-11	0.35485	0.733973	0	0	2.46269	2.5515	TTLL1
alcohol catabolic process (GO:0046164)	2022-01-11	0.35485	0.733973	0	0	2.46269	2.5515	CYP46A1
aminoglycan metabolic process (GO:0006022)	2022-01-11	0.35485	0.733973	0	0	2.46269	2.5515	B3GAT3
regulation of amyloid precursor protein biosynthetic process (GO:0042984)	2022-01-11	0.35485	0.733973	0	0	2.46269	2.5515	ABCA7
regulation of biosynthetic process (GO:0009889)	2022-01-11	0.35485	0.733973	0	0	2.46269	2.5515	SLC25A33
regulation of calcium ion transmembrane transport via high voltage-gated calcium channel (GO:1902514)	2022-01-11	0.35485	0.733973	0	0	2.46269	2.5515	SESTD1
calcineurin-NFAT signaling cascade (GO:0033173)	2022-01-11	0.35485	0.733973	0	0	2.46269	2.5515	PPP3CC
regulation of cytoplasmic transport (GO:1903649)	2022-01-11	0.35485	0.733973	0	0	2.46269	2.5515	DENND10
cellular glucan metabolic process (GO:0006073)	2022-01-11	0.35485	0.733973	0	0	2.46269	2.5515	PHKG2
regulation of histone H3-K9 acetylation (GO:2000615)	2022-01-11	0.35485	0.733973	0	0	2.46269	2.5515	SMARCB1
regulation of inclusion body assembly (GO:0090083)	2022-01-11	0.35485	0.733973	0	0	2.46269	2.5515	BAG5
chromatin-mediated maintenance of transcription (GO:0048096)	2022-01-11	0.35485	0.733973	0	0	2.46269	2.5515	ZMIZ1
regulation of lamellipodium morphogenesis (GO:2000392)	2022-01-11	0.35485	0.733973	0	0	2.46269	2.5515	CORO1C
copper ion transport (GO:0006825)	2022-01-11	0.35485	0.733973	0	0	2.46269	2.5515	ATP7B
regulation of mast cell activation involved in immune response (GO:0033006)	2022-01-11	0.35485	0.733973	0	0	2.46269	2.5515	STXBP2
cytidine to uridine editing (GO:0016554)	2022-01-11	0.35485	0.733973	0	0	2.46269	2.5515	APOBEC3F
regulation of mRNA 3-end processing (GO:0031440) 1/11 0.3548502790176608 0.7339728447785371 0 0 2.4626923076923077 2.5514953366740682 NCBP2 regulation of myeloid leukocyte mediated immunity (GO:0002886) 1/11 0.3548502790176608 0.7339728447785371 0 0 2.4626923076923077 2.5514953366740682 STXBP2 ER-associated misfolded protein catabolic process (GO:0071712) 1/11 0.3548502790176608 0.733972844778537…
planar cell polarity pathway (GO:0060071) 4/85 0.4254326468217656 0.7483690669541526 0 0 1.2163274385496607 1.0395325854817548 VANGL1;PSMC3;PSMD3;PSMF1
5.8S rRNA	LSU-rRNA) (GO:0000463) 1/14 0.4275583909069272 0.7483690669541526 0 0 1.8940828402366865 1.6093347846527706 NOL9
initiation (GO:2000142) 3/61 0.42771632511038915 0.7483690669541526 0 0 1.2738897260881128 1.0819082958637465 MECP2;MED12;CDK4
signal transduction by p53 class mediator (GO:0043517) 1/15 0.4499278508361416 0.7572288451458838 0 0 1.7586996336996337 1.4046171903584528 SPRED1
via spliceosome (GO:0045292) 1/16 0.4714242465165839 0.7573684451524754 0 0 1.6413675213675214 1.2343032134434193 NCBP2
cytochrome c to oxygen (GO:0006123) 1/17 0.49208161102060816 0.7670905580109387 0 0 1.538701923076923 1.091109998053075 COX15
via spliceosome (GO:0000380) 1/18 0.5119326522893626 0.7744408040614501 0 0 1.4481146304675716 0.9696028194092722 PQBP1
termination (GO:0006353) 3/70 0.5183957313843456 0.7791339409569149 0 0 1.1022522349691133 0.7241977602490147 NCBP2;MTERF2;WDR33
TAP-dependent (GO:0002479) 3/73 0.5468697116337876 0.7837254657173699 0 0 1.0548475945648181 0.6366476666449079 PSMC3;PSMD3;PSMF1
AP site formation (GO:0006285) 1/20 0.5493402797084368 0.7837254657173699 0 0 1.2955465587044535 0.7760805987504048 NEIL2
DNA incision	3-to lesion (GO:0006295)"	2022-01-21	0.566956	0.791442	0	0	1.23071	0.698392	CUL4A
nucleotide-excision repair, preincision complex stabilization (GO:0006293)	2022-01-21	0.566956	0.791442	0	0	1.23071	0.698392	CUL4A
positive regulation of antigen receptor-mediated signaling pathway (GO:0050857)	2022-01-21	0.566956	0.791442	0	0	1.23071	0.698392	BCL10
positive regulation of glycolytic process (GO:0045821)	2022-01-21	0.566956	0.791442	0	0	1.23071	0.698392	PRXL2C
positive regulation of phosphatase activity (GO:0010922)	2022-01-21	0.566956	0.791442	0	0	1.23071	0.698392	MTOR
positive regulation of purine nucleotide metabolic process (GO:1900544)	2022-01-21	0.566956	0.791442	0	0	1.23071	0.698392	PRXL2C
positive regulation of transcription from RNA polymerase II promoter involved in cellular response to chemical stimulus (GO:1901522)	2022-01-21	0.566956	0.791442	0	0	1.23071	0.698392	SMAD5
positive regulation of transcription regulatory region DNA binding (GO:2000679)	2022-01-21	0.566956	0.791442	0	0	1.23071	0.698392	PAX6
positive regulation of vascular associated smooth muscle cell proliferation (GO:1904707)	2022-01-21	0.566956	0.791442	0	0	1.23071	0.698392	LDLRAP1
regulation of cell death (GO:0010941)	4/102	0.567551	0.791442	0	0	1.00444	0.568939	PRR7;IMPACT;AGR3;NPAS2
mitotic sister chromatid segregation (GO:0000070)	4/102	0.567551	0.791442	0	0	1.00444	0.568939	NCAPH2;CHMP1B;CHMP6;PHF8
positive regulation of cellular protein metabolic process (GO:0032270)	4/102	0.567551	0.791442	0	0	1.00444	0.568939	PCIF1;NAT10;STUB1;MTOR
regulation of signal transduction by p53 class mediator (GO:1901796)	6/156	0.57306	0.798724	0	0	0.984206	0.547972	HEXIM1;PRR5;RMI1;JMY;TP53BP2;MTOR
cellular response to organonitrogen compound (GO:0071417)	4/103	0.575309	0.801332	0	0	0.994241	0.549665	HRH1;IMPACT;P2RY2;MTOR
oligosaccharide metabolic process (GO:0009311)	1949-02-01	0.575507	0.801332	0	0	1.04728	0.578624	NEU3;NAGA
positive regulation of cell population proliferation (GO:0008284)	18/474	0.582642	0.802156	0	0	0.970701	0.524356	HDAC4;KMT2D;KDM4C;DOT1L;ASH2L;TMEM250;WDR77;TSPAN31;CCAR1;MECP2;BTC;CDK4;PDGFC;CAPN1;FXN;SLC25A33;IL6R;DDR2
negative regulation of developmental process (GO:0051093)	1977-03-01	0.583255	0.802156	0	0	0.99762	0.537848	VAT1;ADCK1;WDR77
positive regulation of phosphatidylinositol 3-kinase signaling (GO:0014068)	1977-03-01	0.583255	0.802156	0	0	0.99762	0.537848	PDGFC;PLXNB1;PIK3R1
regulation of cardiac muscle cell membrane repolarization (GO:0099623)	2022-01-22	0.583884	0.802156	0	0	1.17204	0.630619	CACNA1D
regulation of DNA recombination at telomere (GO:0072695)	2022-01-22	0.583884	0.802156	0	0	1.17204	0.630619	POLR2C
regulation of endoplasmic reticulum stress-induced intrinsic apoptotic signaling pathway (GO:1902235)	2022-01-22	0.583884	0.802156	0	0	1.17204	0.630619	EIF2AK3
regulation of execution phase of apoptosis (GO:1900117)	2022-01-22	0.583884	0.802156	0	0	1.17204	0.630619	TP53BP2
cellular response to osmotic stress (GO:0071470)	2022-01-22	0.583884	0.802156	0	0	1.17204	0.630619	LRRC8D
fatty-acyl-CoA metabolic process (GO:0035337)	2022-01-22	0.583884	0.802156	0	0	1.17204	0.630619	PPT2
female gonad development (GO:0008585)	2022-01-22	0.583884	0.802156	0	0	1.17204	0.630619	EIF2B4
lipid droplet organization (GO:0034389)	2022-01-22	0.583884	0.802156	0	0	1.17204	0.630619	ZFYVE1
maturation of 5.8S rRNA from tricistronic rRNA transcript (SSU-rRNA, 5.8S rRNA, LSU-rRNA) (GO:0000466)	2022-01-22	0.583884	0.802156	0	0	1.17204	0.630619	NOL9
zinc ion transmembrane transport (GO:0071577)	2022-01-22	0.583884	0.802156	0	0	1.17204	0.630619	SLC39A3
natural killer cell mediated cytotoxicity (GO:0042267)	2022-01-22	0.583884	0.802156	0	0	1.17204	0.630619	CEBPG
negative regulation of cyclin-dependent protein kinase activity (GO:1904030)	2022-01-22	0.583884	0.802156	0	0	1.17204	0.630619	HEXIM1
negative regulation of DNA recombination at telomere (GO:0048239)	2022-01-22	0.583884	0.802156	0	0	1.17204	0.630619	POLR2C
negative regulation of interleukin-2 production (GO:0032703)	2022-01-22	0.583884	0.802156	0	0	1.17204	0.630619	HOMER3
negative regulation of lipid biosynthetic process (GO:0051055)	2022-01-22	0.583884	0.802156	0	0	1.17204	0.630619	PRMT3
negative regulation of phosphate metabolic process (GO:0045936)	2022-01-22	0.583884	0.802156	0	0	1.17204	0.630619	CDKN2B
negative regulation of protein dephosphorylation (GO:0035308)	2022-01-22	0.583884	0.802156	0	0	1.17204	0.630619	PPP1R1B
negative regulation of small molecule metabolic process (GO:0062014)	2022-01-22	0.583884	0.802156	0	0	1.17204	0.630619	CRY1
nucleotide-excision repair, DNA duplex unwinding (GO:0000717)	2022-01-22	0.583884	0.802156	0	0	1.17204	0.630619	CUL4A
peptidyl-threonine dephosphorylation (GO:0035970)	2022-01-22	0.583884	0.802156	0	0	1.17204	0.630619	DUSP5
phosphatidylserine acyl-chain remodeling (GO:0036150)	2022-01-22	0.583884	0.802156	0	0	1.17204	0.630619	OSBPL5
positive regulation of DNA-templated transcription, initiation (GO:2000144)	2022-01-22	0.583884	0.802156	0	0	1.17204	0.630619	MED12
positive regulation of neural precursor cell proliferation (GO:2000179)	2022-01-22	0.583884	0.802156	0	0	1.17204	0.630619	SMARCD3
positive regulation of translational initiation (GO:0045948)	2022-01-22	0.583884	0.802156	0	0	1.17204	0.630619	MTOR
organonitrogen compound biosynthetic process (GO:1901566)	6/158	0.585561	0.804063	0	0	0.971154	0.519747	ALDH3A2;ALDH3B2;SAMD8;VAPB;MOCOS;ASL
amino acid transport (GO:0006865)	1950-02-01	0.586564	0.804249	0	0	1.02541	0.547027	SLC7A8;SLC38A6
regulation of cellular component movement (GO:0051270)	1950-02-01	0.586564	0.804249	0	0	1.02541	0.547027	BTC;ZSWIM6
positive regulation of ion transport (GO:0043270)	1950-02-01	0.586564	0.804249	0	0	1.02541	0.547027	STIM2;CACNA1D
phosphate-containing compound metabolic process (GO:0006796)	8/212	0.589538	0.806586	0	0	0.964665	0.509745	DUSP5;MINPP1;PLCB4;SLC20A1;PNKP;PLCG1;LIMD1;MTOR
antigen processing and presentation of exogenous peptide antigen via MHC class I (GO:0042590)	1978-03-01	0.592056	0.806586	0	0	0.984267	0.515908	PSMC3;PSMD3;PSMF1
negative regulation of protein serine/threonine kinase activity (GO:0071901)	1978-03-01	0.592056	0.806586	0	0	0.984267	0.515908	HEXIM1;GADD45A;HYAL2
axonogenesis (GO:0007409)	9/240	0.596727	0.806586	0	0	0.95828	0.494755	CYFIP1;SEMA4A;EFNB3;UNC5A;ANOS1;GRB10;PIK3R1;PLCG1;EFNA5
inositol lipid-mediated signaling (GO:0048017)	1951-02-01	0.597406	0.806586	0	0	1.00443	0.517439	PLCB4;PIK3R1
mitotic nuclear membrane organization (GO:0101024)	1951-02-01	0.597406	0.806586	0	0	1.00443	0.517439	NUP93;CHMP6
mitotic nuclear membrane reassembly (GO:0007084)	1951-02-01	0.597406	0.806586	0	0	1.00443	0.517439	NUP93;CHMP6
cellular response to peptide hormone stimulus (GO:0071375)	4/106	0.598101	0.806586	0	0	0.964847	0.495927	TBC1D4;PIK3R1;SLC25A33;RHOQ
peptidyl-lysine modification (GO:0018205)	4/106	0.598101	0.806586	0	0	0.964847	0.495927	NUP93;HDAC4;PLOD3;VIPAS39
protein localization to nucleus (GO:0034504)	4/106	0.598101	0.806586	0	0	0.964847	0.495927	NUP93;IPO8;TSC2;ABCA7
regulation of B cell receptor signaling pathway (GO:0050855)	2022-01-23	0.600151	0.806586	0	0	1.11871	0.571182	ELF1
regulation of calcium ion transmembrane transport (GO:1903169)	2022-01-23	0.600151	0.806586	0	0	1.11871	0.571182	PSEN2
regulation of cysteine-type endopeptidase activity (GO:2000116)	2022-01-23	0.600151	0.806586	0	0	1.11871	0.571182	PCID2
cilium-dependent cell motility (GO:0060285)	2022-01-23	0.600151	0.806586	0	0	1.11871	0.571182	GAS8
cytoskeleton-dependent intracellular transport (GO:0030705)	2022-01-23	0.600151	0.806586	0	0	1.11871	0.571182	CCDC88C
regulation of necroptotic process (GO:0060544)	2022-01-23	0.600151	0.806586	0	0	1.11871	0.571182	STUB1
DNA catabolic process, endonucleolytic (GO:0000737)	2022-01-23	0.600151	0.806586	0	0	1.11871	0.571182	DNASE2
DNA methylation (GO:0006306)	2022-01-23	0.600151	0.806586	0	0	1.11871	0.571182	N6AMT1
ear morphogenesis (GO:0042471)	2022-01-23	0.600151	0.806586	0	0	1.11871	0.571182	GSC
regulation of release of sequestered calcium ion into cytosol by sarcoplasmic reticulum (GO:0010880)	2022-01-23	0.600151	0.806586	0	0	1.11871	0.571182	RYR2
regulation of SMAD protein signal transduction (GO:0060390)	2022-01-23	0.600151	0.806586	0	0	1.11871	0.571182	NUP93
regulation of steroid metabolic process (GO:0019218)	2022-01-23	0.600151	0.806586	0	0	1.11871	0.571182	STUB1
respiratory chain complex IV assembly (GO:0008535)	2022-01-23	0.600151	0.806586	0	0	1.11871	0.571182	COX15
response to copper ion (GO:0046688)	2022-01-23	0.600151	0.806586	0	0	1.11871	0.571182	ATP7B
response to nutrient levels (GO:0031667)	2022-01-23	0.600151	0.806586	0	0	1.11871	0.571182	MTOR
membrane protein ectodomain proteolysis (GO:0006509)	2022-01-23	0.600151	0.806586	0	0	1.11871	0.571182	PSEN2
vesicle transport along microtubule (GO:0047496)	2022-01-23	0.600151	0.806586	0	0	1.11871	0.571182	BICDL1
negative regulation of G protein-coupled receptor signaling pathway (GO:0045744)	2022-01-23	0.600151	0.806586	0	0	1.11871	0.571182	CRY1
negative regulation of GTPase activity (GO:0034260)	2022-01-23	0.600151	0.806586	0	0	1.11871	0.571182	RCC2
negative regulation of phosphoprotein phosphatase activity (GO:0032515)	2022-01-23	0.600151	0.806586	0	0	1.11871	0.571182	PPP1R1B
negative regulation of reactive oxygen species metabolic process (GO:2000378)	2022-01-23	0.600151	0.806586	0	0	1.11871	0.571182	TRAP1
positive regulation of cholesterol efflux (GO:0010875)	2022-01-23	0.600151	0.806586	0	0	1.11871	0.571182	ABCA7
positive regulation of epithelial cell apoptotic process (GO:1904037)	2022-01-23	0.600151	0.806586	0	0	1.11871	0.571182	PLCG1
positive regulation of histone acetylation (GO:0035066)	2022-01-23	0.600151	0.806586	0	0	1.11871	0.571182	SMARCB1
positive regulation of interleukin-17 production (GO:0032740)	2022-01-23	0.600151	0.806586	0	0	1.11871	0.571182	RFTN1
positive regulation of JUN kinase activity (GO:0043507)	2022-01-23	0.600151	0.806586	0	0	1.11871	0.571182	MAP3K10
positive regulation of mRNA processing (GO:0050685)	2022-01-23	0.600151	0.806586	0	0	1.11871	0.571182	NCBP2
positive regulation of protein autophosphorylation (GO:0031954)	2022-01-23	0.600151	0.806586	0	0	1.11871	0.571182	PDGFC
protein alkylation (GO:0008213)	2022-01-23	0.600151	0.806586	0	0	1.11871	0.571182	PRMT3
mRNA 3-end processing (GO:0031124) 3/79 0.6007355425517215 0.8065860421712785 0 0 0.9712657285888242 0.4949574720947479 NCBP2;CDC40;WDR33 negative regulation of NF-kappaB transcription factor activity (GO:0032088) 3/79 0.6007355425517215 0.8065860421712785 0 0 0.9712657285888242 0.4949574720947479 LRRC14;CARD8;ZNF675 positive regulation of proteasomal ubiquitin-dependent protein catabolic process…
DNA incision	5-to lesion (GO:0006296)"	1937-01-01	0.77126	0.879723	0	0	0.683155	0.177436	CUL4A
phospholipid biosynthetic process (GO:0008654)	1937-01-01	0.77126	0.879723	0	0	0.683155	0.177436	SAMD8
positive regulation of cytokinesis (GO:0032467)	1937-01-01	0.77126	0.879723	0	0	0.683155	0.177436	ECT2
positive regulation of myeloid cell differentiation (GO:0045639)	1937-01-01	0.77126	0.879723	0	0	0.683155	0.177436	ANKRD54
positive regulation of signaling receptor activity (GO:2000273)	1937-01-01	0.77126	0.879723	0	0	0.683155	0.177436	BTC
regulation of neuron projection development (GO:0010975)	5/165	0.776606	0.885212	0	0	0.767518	0.194045	BAG5;RUFY3;NCS1;DENND5A;FBXO7
sterol homeostasis (GO:0055092)	1972-02-01	0.777499	0.885212	0	0	0.702329	0.176757	ABCA1;LDLRAP1
positive regulation of protein secretion (GO:0050714)	1972-02-01	0.777499	0.885212	0	0	0.702329	0.176757	ATP13A2;MYH10
actin-myosin filament sliding (GO:0033275)	1938-01-01	0.780208	0.885212	0	0	0.664657	0.164964	TNNI3
regulation of apoptotic signaling pathway (GO:2001233)	1938-01-01	0.780208	0.885212	0	0	0.664657	0.164964	CRADD
connective tissue development (GO:0061448)	1938-01-01	0.780208	0.885212	0	0	0.664657	0.164964	HYAL2
DNA replication initiation (GO:0006270)	1938-01-01	0.780208	0.885212	0	0	0.664657	0.164964	CDC34
tRNA aminoacylation (GO:0043039)	1938-01-01	0.780208	0.885212	0	0	0.664657	0.164964	FARS2
mRNA destabilization (GO:0061157)	1938-01-01	0.780208	0.885212	0	0	0.664657	0.164964	METTL16
muscle filament sliding (GO:0030049)	1938-01-01	0.780208	0.885212	0	0	0.664657	0.164964	TNNI3
negative regulation of innate immune response (GO:0045824)	1938-01-01	0.780208	0.885212	0	0	0.664657	0.164964	SAMHD1
negative regulation of TOR signaling (GO:0032007)	1938-01-01	0.780208	0.885212	0	0	0.664657	0.164964	TSC2
negative regulation of ubiquitin-dependent protein catabolic process (GO:2000059)	1938-01-01	0.780208	0.885212	0	0	0.664657	0.164964	BAG5
regulation of MAPK cascade (GO:0043408)	5/166	0.781048	0.885803	0	0	0.762711	0.18848	SPRED1;PRDM15;ABCA7;STK4;WDR54
protein localization to plasma membrane (GO:0072659)	4/136	0.782541	0.887048	0	0	0.744394	0.182532	EHD2;GORASP1;FCHO2;TSPAN17
mitochondrial translation (GO:0032543)	3/105	0.782783	0.887048	0	0	0.722705	0.17699	MRPS27;MRPS31;EARS2
chromatin assembly (GO:0031497)	1973-02-01	0.783996	0.887369	0	0	0.692401	0.168497	SART3;CDAN1
defense response to Gram-negative bacterium (GO:0050829)	1973-02-01	0.783996	0.887369	0	0	0.692401	0.168497	RNASE6;IL6R
small GTPase mediated signal transduction (GO:0007264)	3/106	0.788162	0.887369	0	0	0.715651	0.170362	SIAH2;CCDC88C;PLD2
regulation of cellular component biogenesis (GO:0044087)	1939-01-01	0.788808	0.887369	0	0	0.647132	0.153521	BAG5
regulation of heart rate by cardiac conduction (GO:0086091)	1939-01-01	0.788808	0.887369	0	0	0.647132	0.153521	CACNA1D
regulation of ion transmembrane transporter activity (GO:0032412)	1939-01-01	0.788808	0.887369	0	0	0.647132	0.153521	CACNA1D
DNA integrity checkpoint signaling (GO:0031570)	1939-01-01	0.788808	0.887369	0	0	0.647132	0.153521	DOT1L
DNA replication-independent nucleosome assembly (GO:0006336)	1939-01-01	0.788808	0.887369	0	0	0.647132	0.153521	CENPN
regulation of peptidyl-threonine phosphorylation (GO:0010799)	1939-01-01	0.788808	0.887369	0	0	0.647132	0.153521	SPRED1
regulation of receptor-mediated endocytosis (GO:0048259)	1939-01-01	0.788808	0.887369	0	0	0.647132	0.153521	LDLRAP1
regulation of T cell differentiation (GO:0045580)	1939-01-01	0.788808	0.887369	0	0	0.647132	0.153521	ZMIZ1
regulation of viral entry into host cell (GO:0046596)	1939-01-01	0.788808	0.887369	0	0	0.647132	0.153521	MID2
response to peptide (GO:1901652)	1939-01-01	0.788808	0.887369	0	0	0.647132	0.153521	EIF2B4
negative regulation of protein secretion (GO:0050709)	1939-01-01	0.788808	0.887369	0	0	0.647132	0.153521	RHBDF1
negative regulation of secretion by cell (GO:1903531)	1939-01-01	0.788808	0.887369	0	0	0.647132	0.153521	RHBDF1
nucleotide-excision repair, DNA incision (GO:0033683)	1939-01-01	0.788808	0.887369	0	0	0.647132	0.153521	CUL4A
organophosphate biosynthetic process (GO:0090407)	1939-01-01	0.788808	0.887369	0	0	0.647132	0.153521	MOCOS
phospholipid dephosphorylation (GO:0046839)	1939-01-01	0.788808	0.887369	0	0	0.647132	0.153521	MTMR6
cellular protein-containing complex assembly (GO:0034622)	5/168	0.789726	0.888042	0	0	0.753273	0.177825	NUP93;UVRAG;SAMM50;FCHO2;VAMP4
proteolysis involved in cellular protein catabolic process (GO:0051603)	1974-02-01	0.790325	0.888357	0	0	0.682749	0.160658	VCP;STUB1
post-translational protein modification (GO:0043687)	11/345	0.794239	0.892397	0	0	0.807742	0.18608	CUL4A;CUL7;PSMC3;DSCC1;PSMD3;TMEM132A;COPS7B;ASB7;PSMF1;FBXO7;ASB1
digestive tract development (GO:0048565)	1940-01-01	0.797071	0.893413	0	0	0.630506	0.143006	MEGF8
regulation of nitric oxide biosynthetic process (GO:0045428)	1940-01-01	0.797071	0.893413	0	0	0.630506	0.143006	KLF2
ribosomal small subunit biogenesis (GO:0042274)	1940-01-01	0.797071	0.893413	0	0	0.630506	0.143006	DDX52
intraciliary transport involved in cilium assembly (GO:0035735)	1940-01-01	0.797071	0.893413	0	0	0.630506	0.143006	IFT52
negative regulation of I-kappaB kinase/NF-kappaB signaling (GO:0043124)	1940-01-01	0.797071	0.893413	0	0	0.630506	0.143006	CARD8
positive regulation of wound healing (GO:0090303)	1940-01-01	0.797071	0.893413	0	0	0.630506	0.143006	MTOR
transcription initiation from RNA polymerase II promoter (GO:0006367)	4/140	0.801146	0.896897	0	0	0.722348	0.160153	HDAC3;POLR2C;GTF2F2;NR2C2AP
neuron projection morphogenesis (GO:0048812)	4/140	0.801146	0.896897	0	0	0.722348	0.160153	IMPACT;ANKRD27;DTNBP1;PLXNB1
protein localization to cell periphery (GO:1990778)	4/140	0.801146	0.896897	0	0	0.722348	0.160153	EHD2;FCHO2;TSPAN17;LIN7B
nuclear-transcribed mRNA catabolic process (GO:0000956)	5/171	0.802237	0.897611	0	0	0.739543	0.162959	NBAS;EXOSC5;DHX34;NCBP2;DCP1B
water-soluble vitamin metabolic process (GO:0006767)	1976-02-01	0.802495	0.897611	0	0	0.664226	0.14615	VNN2;SLC25A19
lipid transport (GO:0006869)	3/109	0.803639	0.897611	0	0	0.695288	0.151994	ABCA1;OSBPL5;ABCA7
acylglycerol metabolic process (GO:0006639)	1941-01-01	0.805011	0.897611	0	0	0.614712	0.133331	LMF1
cortical cytoskeleton organization (GO:0030865)	1941-01-01	0.805011	0.897611	0	0	0.614712	0.133331	RHOQ
regulation of release of cytochrome c from mitochondria (GO:0090199)	1941-01-01	0.805011	0.897611	0	0	0.614712	0.133331	FXN
response to growth factor (GO:0070848)	1941-01-01	0.805011	0.897611	0	0	0.614712	0.133331	HTRA2
keratinocyte differentiation (GO:0030216)	1941-01-01	0.805011	0.897611	0	0	0.614712	0.133331	CLIC4
T cell differentiation (GO:0030217)	1941-01-01	0.805011	0.897611	0	0	0.614712	0.133331	JAG2
visual system development (GO:0150063)	1941-01-01	0.805011	0.897611	0	0	0.614712	0.133331	PAX6
cellular response to UV (GO:0034644)	1977-02-01	0.808341	0.900603	0	0	0.655336	0.139437	IMPACT;HYAL2
inorganic cation import across plasma membrane (GO:0098659)	1977-02-01	0.808341	0.900603	0	0	0.655336	0.139437	SLC9A7;SLC9A1
regulation of chemokine production (GO:0032642)	1942-01-01	0.812641	0.901782	0	0	0.599687	0.124415	IL6R
regulation of double-strand break repair (GO:2000779)	1942-01-01	0.812641	0.901782	0	0	0.599687	0.124415	MGMT
ceramide biosynthetic process (GO:0046513)	1942-01-01	0.812641	0.901782	0	0	0.599687	0.124415	SAMD8
regulation of ubiquitin-dependent protein catabolic process (GO:2000058)	1942-01-01	0.812641	0.901782	0	0	0.599687	0.124415	MAGEF1
heterophilic cell-cell adhesion via plasma membrane cell adhesion molecules (GO:0007157)	1942-01-01	0.812641	0.901782	0	0	0.599687	0.124415	IGSF21
monocyte chemotaxis (GO:0002548)	1942-01-01	0.812641	0.901782	0	0	0.599687	0.124415	IL6R
negative regulation of protein catabolic process (GO:0042177)	1942-01-01	0.812641	0.901782	0	0	0.599687	0.124415	SNX12
nucleic acid-templated transcription (GO:0097659)	1942-01-01	0.812641	0.901782	0	0	0.599687	0.124415	POLR2C
positive regulation of ATPase activity (GO:0032781)	1942-01-01	0.812641	0.901782	0	0	0.599687	0.124415	RYR2
positive regulation of protein tyrosine kinase activity (GO:0061098)	1942-01-01	0.812641	0.901782	0	0	0.599687	0.124415	BTC
negative regulation of apoptotic signaling pathway (GO:2001234)	1978-02-01	0.814033	0.902966	0	0	0.646679	0.133057	SIAH2;FXN
cellular response to oxygen-containing compound (GO:1901701)	10/323	0.814569	0.903142	0	0	0.783431	0.160679	VCP;IMPACT;CREB1;P2RY2;HTRA2;LDOC1;BCL10;BRINP3;GIT1;MTOR
negative regulation of programmed cell death (GO:0043069)	12/381	0.814841	0.903142	0	0	0.79715	0.163226	SUPV3L1;PCID2;HDAC3;MGMT;SIAH2;PSEN2;ASNS;NAA16;PIK3R1;ATAD3A;SQSTM1;FXN
regulation of carbohydrate catabolic process (GO:0043470)	1943-01-01	0.819973	0.905224	0	0	0.585379	0.116189	NUP93
regulation of cell-cell adhesion (GO:0022407)	1943-01-01	0.819973	0.905224	0	0	0.585379	0.116189	EFNA5
regulation of cell-substrate adhesion (GO:0010810)	1943-01-01	0.819973	0.905224	0	0	0.585379	0.116189	CORO1C
DNA synthesis involved in DNA repair (GO:0000731)	1943-01-01	0.819973	0.905224	0	0	0.585379	0.116189	VCP
DNA-dependent DNA replication maintenance of fidelity (GO:0045005)	1943-01-01	0.819973	0.905224	0	0	0.585379	0.116189	MMS22L
regulation of purine nucleotide metabolic process (GO:1900542)	1943-01-01	0.819973	0.905224	0	0	0.585379	0.116189	NUP93
spermatid development (GO:0007286)	1943-01-01	0.819973	0.905224	0	0	0.585379	0.116189	RNF8
substantia nigra development (GO:0021762)	1943-01-01	0.819973	0.905224	0	0	0.585379	0.116189	CKB
negative regulation of proteolysis (GO:0045861)	1943-01-01	0.819973	0.905224	0	0	0.585379	0.116189	SNX12
positive regulation of T cell differentiation (GO:0045582)	1943-01-01	0.819973	0.905224	0	0	0.585379	0.116189	ZMIZ1
positive regulation of metabolic process (GO:0009893)	3/113	0.822786	0.907969	0	0	0.669864	0.130663	HDAC3;PDGFC;GRB10
regulation of fat cell differentiation (GO:0045598)	1980-02-01	0.824965	0.908316	0	0	0.630032	0.121227	CREB1;CCDC85B
glycerophospholipid metabolic process (GO:0006650)	1980-02-01	0.824965	0.908316	0	0	0.630032	0.121227	PIGQ;PLCG1
skin development (GO:0043588)	1980-02-01	0.824965	0.908316	0	0	0.630032	0.121227	CLIC4;ITGB4
negative regulation of cellular component organization (GO:0051129)	1980-02-01	0.824965	0.908316	0	0	0.630032	0.121227	IMPACT;ABCA7
positive regulation of cell adhesion (GO:0045785)	1980-02-01	0.824965	0.908316	0	0	0.630032	0.121227	EPB41L4B;TFE3
antibacterial humoral response (GO:0019731)	1944-01-01	0.827018	0.908316	0	0	0.571735	0.108589	RNASE6
cardiac ventricle morphogenesis (GO:0003208)	1944-01-01	0.827018	0.908316	0	0	0.571735	0.108589	TNNI3
regulation of endothelial cell apoptotic process (GO:2000351)	1944-01-01	0.827018	0.908316	0	0	0.571735	0.108589	PLCG1
intracellular protein transmembrane transport (GO:0065002)	1944-01-01	0.827018	0.908316	0	0	0.571735	0.108589	PEX16
positive regulation of cell division (GO:0051781)	1944-01-01	0.827018	0.908316	0	0	0.571735	0.108589	ECT2
positive regulation of cell-matrix adhesion (GO:0001954)	1944-01-01	0.827018	0.908316	0	0	0.571735	0.108589	GFUS
positive regulation of receptor-mediated endocytosis (GO:0048260)	1944-01-01	0.827018	0.908316	0	0	0.571735	0.108589	LDLRAP1
positive regulation of cell migration (GO:0030335)	8/269	0.828968	0.910099	0	0	0.751731	0.141005	SEMA4A;RUFY3;TRADD;PDGFC;PLCG1;MTOR;CCAR1;DDR2
positive regulation of tumor necrosis factor superfamily cytokine production (GO:1903557)	1981-02-01	0.830211	0.911104	0	0	0.622024	0.115743	MAVS;BCL10
cellular response to molecule of bacterial origin (GO:0071219)	3/115	0.831748	0.91243	0	0	0.657834	0.12119	LDOC1;BCL10;GIT1
RNA processing (GO:0006396)	5/179	0.83273	0.913147	0	0	0.705245	0.129092	RNASEL;NCBP2;FASTKD5;DDX20;NOL9
mitotic G2/M transition checkpoint (GO:0044818)	1945-01-01	0.833787	0.913947	0	0	0.558712	0.101561	RINT1
regulation of protein-containing complex assembly (GO:0043254)	3/116	0.836081	0.915933	0	0	0.651978	0.116724	ABCA1;VCP;IMPACT
positive regulation of cellular biosynthetic process (GO:0031328)	5/180	0.836258	0.915933	0	0	0.701178	0.125384	SREBF1;PCIF1;NAT10;MTOR;KLF2
regulation of interleukin-1 beta production (GO:0032651)	1983-02-01	0.840281	0.918544	0	0	0.606602	0.10556	CARD8;GIT1
regulation of Notch signaling pathway (GO:0008593)	1983-02-01	0.840281	0.918544	0	0	0.606602	0.10556	JAG2;ZMIZ1
regulation of double-strand break repair via homologous recombination (GO:0010569)	1946-01-01	0.840293	0.918544	0	0	0.546268	0.0950534	MAGEF1
erythrocyte differentiation (GO:0030218)	1946-01-01	0.840293	0.918544	0	0	0.546268	0.0950534	CEBPG
establishment of protein localization to extracellular region (GO:0035592)	1946-01-01	0.840293	0.918544	0	0	0.546268	0.0950534	ABCA1
negative regulation of cytokine production (GO:0001818)	5/182	0.843131	0.921284	0	0	0.693182	0.11828	OTUD5;MAVS;NPLOC4;HOMER3;ASB1
negative regulation of response to external stimulus (GO:0032102)	3/118	0.844459	0.922373	0	0	0.640572	0.108295	SHARPIN;CARD8;METRNL
nuclear export (GO:0051168)	1984-02-01	0.84511	0.922477	0	0	0.599173	0.100834	NCBP2;CDC40
positive regulation of protein modification process (GO:0031401)	6/214	0.846019	0.922477	0	0	0.707605	0.118322	MAVS;HDAC3;BRAT1;ATG14;EFNA5;STK4
determination of heart left/right asymmetry (GO:0061371)	1947-01-01	0.846544	0.922477	0	0	0.534365	0.0890217	MEGF8
glycosphingolipid metabolic process (GO:0006687)	1947-01-01	0.846544	0.922477	0	0	0.534365	0.0890217	NEU3
telomere organization (GO:0032200)	1947-01-01	0.846544	0.922477	0	0	0.534365	0.0890217	DOT1L
negative regulation of cold-induced thermogenesis (GO:0120163)	1947-01-01	0.846544	0.922477	0	0	0.534365	0.0890217	TFE3
positive regulation of cytokine production (GO:0001819)	10/335	0.846922	0.922528	0	0	0.754026	0.125279	MAVS;HYAL2;RFTN1;CEBPG;EIF2AK3;POLR3H;BCL10;DDX41;IL6R;PQBP1
actin filament organization (GO:0007015)	4/152	0.849319	0.923956	0	0	0.663362	0.108341	BIN3;RUFY3;MYO19;CORO1C
negative regulation of defense response (GO:0031348)	1985-02-01	0.849806	0.923956	0	0	0.591924	0.0963337	SHARPIN;METRNL
positive regulation of protein catabolic process (GO:0045732)	1985-02-01	0.849806	0.923956	0	0	0.591924	0.0963337	NSF;VCP
cellular response to lipopolysaccharide (GO:0071222)	3/120	0.852463	0.923956	0	0	0.629556	0.100493	LDOC1;BCL10;GIT1
purine ribonucleotide biosynthetic process (GO:0009152)	1948-01-01	0.85255	0.923956	0	0	0.522968	0.0834256	IMPDH1
regulation of interleukin-2 production (GO:0032663)	1948-01-01	0.85255	0.923956	0	0	0.522968	0.0834256	HOMER3
cognition (GO:0050890)	1948-01-01	0.85255	0.923956	0	0	0.522968	0.0834256	CYFIP1
establishment of protein localization to mitochondrion (GO:0072655)	1948-01-01	0.85255	0.923956	0	0	0.522968	0.0834256	FBXO7
substrate adhesion-dependent cell spreading (GO:0034446)	1948-01-01	0.85255	0.923956	0	0	0.522968	0.0834256	PIK3R1
myelination (GO:0042552)	1948-01-01	0.85255	0.923956	0	0	0.522968	0.0834256	EIF2B4
phosphatidic acid biosynthetic process (GO:0006654)	1948-01-01	0.85255	0.923956	0	0	0.522968	0.0834256	PLD2
positive regulation of blood vessel endothelial cell migration (GO:0043536)	1948-01-01	0.85255	0.923956	0	0	0.522968	0.0834256	PLCG1
positive regulation of endocytosis (GO:0045807)	1948-01-01	0.85255	0.923956	0	0	0.522968	0.0834256	LDLRAP1
positive regulation of endothelial cell migration (GO:0010595)	1986-02-01	0.854373	0.92557	0	0	0.584846	0.0920478	PLCG1;GFUS
positive regulation of protein kinase activity (GO:0045860)	4/154	0.856306	0.927304	0	0	0.654449	0.101523	STK4;ECT2;IL6R;DDR2
receptor internalization (GO:0031623)	1949-01-01	0.858322	0.927681	0	0	0.512046	0.0782285	LDLRAP1
regulation of interferon-beta production (GO:0032648)	1949-01-01	0.858322	0.927681	0	0	0.512046	0.0782285	MAVS
regulation of smooth muscle cell proliferation (GO:0048660)	1949-01-01	0.858322	0.927681	0	0	0.512046	0.0782285	IL6R
response to glucose (GO:0009749)	1949-01-01	0.858322	0.927681	0	0	0.512046	0.0782285	EIF2B4
positive regulation of reactive oxygen species metabolic process (GO:2000379)	1949-01-01	0.858322	0.927681	0	0	0.512046	0.0782285	GADD45A
calcium ion transmembrane transport (GO:0070588)	1987-02-01	0.858812	0.92785	0	0	0.577936	0.0879649	ATP2A2;CACNA1D
positive regulation of NF-kappaB transcription factor activity (GO:0051092)	4/155	0.859696	0.928445	0	0	0.650081	0.098277	TRIM8;TRADD;BCL10;MID2
potassium ion transport (GO:0006813)	3/122	0.860106	0.928527	0	0	0.618911	0.0932696	KCNK6;SLC9A7;SLC9A1
cellular response to lipid (GO:0071396)	6/219	0.860857	0.928625	0	0	0.690813	0.103502	CREB1;HTRA2;LDOC1;BCL10;BRINP3;GIT1
cellular response to organic substance (GO:0071310)	3/123	0.863796	0.928625	0	0	0.613721	0.0898604	PTPN18;HTRA2;LDLRAP1
actin polymerization or depolymerization (GO:0008154)	1950-01-01	0.863868	0.928625	0	0	0.50157	0.0733975	MICAL3
regulation of complement activation (GO:0030449)	1950-01-01	0.863868	0.928625	0	0	0.50157	0.0733975	CFHR5
regulation of generation of precursor metabolites and energy (GO:0043467)	1950-01-01	0.863868	0.928625	0	0	0.50157	0.0733975	NUP93
chloride transmembrane transport (GO:1902476)	1950-01-01	0.863868	0.928625	0	0	0.50157	0.0733975	ANO7
ribosome assembly (GO:0042255)	1950-01-01	0.863868	0.928625	0	0	0.50157	0.0733975	EFL1
negative regulation of ERK1 and ERK2 cascade (GO:0070373)	1950-01-01	0.863868	0.928625	0	0	0.50157	0.0733975	SPRED1
organic hydroxy compound biosynthetic process (GO:1901617)	1950-01-01	0.863868	0.928625	0	0	0.50157	0.0733975	CYP46A1
phosphatidic acid metabolic process (GO:0046473)	1950-01-01	0.863868	0.928625	0	0	0.50157	0.0733975	PLD2
positive regulation of cell morphogenesis involved in differentiation (GO:0010770)	1950-01-01	0.863868	0.928625	0	0	0.50157	0.0733975	CUL7
regulation of endothelial cell migration (GO:0010594)	1989-02-01	0.867321	0.930898	0	0	0.564591	0.0803673	PTPRM;GFUS
mitochondrial translational elongation (GO:0070125)	1989-02-01	0.867321	0.930898	0	0	0.564591	0.0803673	MRPS27;MRPS31
mitochondrial translational termination (GO:0070126)	1989-02-01	0.867321	0.930898	0	0	0.564591	0.0803673	MRPS27;MRPS31
positive regulation of inflammatory response (GO:0050729)	1989-02-01	0.867321	0.930898	0	0	0.564591	0.0803673	TRADD;HYAL2
blood circulation (GO:0008015)	1951-01-01	0.869197	0.932112	0	0	0.491513	0.0689029	TNNI3
intrinsic apoptotic signaling pathway in response to DNA damage (GO:0008630)	1951-01-01	0.869197	0.932112	0	0	0.491513	0.0689029	HTRA2
cellular response to growth factor stimulus (GO:0071363)	4/158	0.869457	0.932112	0	0	0.637316	0.0891518	DUSP22;HYAL2;HTRA2;PLCG1
platelet degranulation (GO:0002576)	3/125	0.870919	0.932691	0	0	0.603597	0.0834209	STXBP2;ENDOD1;PHACTR2
cellular amino acid catabolic process (GO:0009063)	1990-02-01	0.871397	0.932691	0	0	0.558146	0.0768331	TDO2;KYAT1
regulation of mRNA splicing, via spliceosome (GO:0048024)	1990-02-01	0.871397	0.932691	0	0	0.558146	0.0768331	CWC22;METTL16
mitochondrial respiratory chain complex assembly (GO:0033108)	1990-02-01	0.871397	0.932691	0	0	0.558146	0.0768331	SAMM50;SLC25A33
response to lipopolysaccharide (GO:0032496)	4/159	0.872579	0.932691	0	0	0.633171	0.0863029	OTUD5;LDOC1;BCL10;GIT1
cartilage development (GO:0051216)	1952-01-01	0.874318	0.932691	0	0	0.48185	0.0647179	HYAL2
regulation of intrinsic apoptotic signaling pathway (GO:2001242)	1952-01-01	0.874318	0.932691	0	0	0.48185	0.0647179	EIF2AK3
regulation of release of sequestered calcium ion into cytosol (GO:0051279)	1952-01-01	0.874318	0.932691	0	0	0.48185	0.0647179	PLCG1
negative regulation of protein metabolic process (GO:0051248)	1952-01-01	0.874318	0.932691	0	0	0.48185	0.0647179	SNX12
positive regulation of developmental growth (GO:0048639)	1952-01-01	0.874318	0.932691	0	0	0.48185	0.0647179	RUFY3
circulatory system development (GO:0072359)	3/126	0.874356	0.932691	0	0	0.598658	0.0803806	TSC2;TNNI3;POU6F1
negative regulation of cell growth (GO:0030308)	3/126	0.874356	0.932691	0	0	0.598658	0.0803806	CCDC85B;HYAL2;JADE1
negative regulation of growth (GO:0045926)	3/126	0.874356	0.932691	0	0	0.598658	0.0803806	CCDC85B;HYAL2;JADE1
positive regulation of supramolecular fiber organization (GO:1902905)	1991-02-01	0.875357	0.933043	0	0	0.551845	0.0734635	NUMA1;DCTN1
positive regulation of transport (GO:0051050)	1991-02-01	0.875357	0.933043	0	0	0.551845	0.0734635	NUMA1;ABCA7
regulation of cell migration (GO:0030334)	12/408	0.877087	0.93391	0	0	0.741735	0.0972775	DUSP22;SEMA4A;CLIC4;RUFY3;TRADD;RCC2;PDGFC;PLXNB1;LDLRAD4;SCAI;CORO1C;CCAR1
positive regulation of protein kinase B signaling (GO:0051897)	4/161	0.878629	0.93391	0	0	0.62504	0.0808757	BTC;THEM4;STRN;PIK3R1
regulation of peptidyl-tyrosine phosphorylation (GO:0050730)	1992-02-01	0.879205	0.93391	0	0	0.545685	0.0702502	EFNA5;IL6R
positive regulation of cellular component biogenesis (GO:0044089)	1992-02-01	0.879205	0.93391	0	0	0.545685	0.0702502	VCP;ATP13A2
cardiac muscle tissue development (GO:0048738)	1953-01-01	0.879238	0.93391	0	0	0.472559	0.0608179	SMAD5
regulation of immune effector process (GO:0002697)	1953-01-01	0.879238	0.93391	0	0	0.472559	0.0608179	CFHR5
epidermal cell differentiation (GO:0009913)	1953-01-01	0.879238	0.93391	0	0	0.472559	0.0608179	CLIC4
positive regulation of NIK/NF-kappaB signaling (GO:1901224)	1953-01-01	0.879238	0.93391	0	0	0.472559	0.0608179	TRADD
positive regulation of phagocytosis (GO:0050766)	1953-01-01	0.879238	0.93391	0	0	0.472559	0.0608179	ABCA7
cellular response to tumor necrosis factor (GO:0071356)	5/194	0.879527	0.93391	0	0	0.648762	0.083282	PSMC3;HYAL2;TRADD;PSMD3;PSMF1
visual perception (GO:0007601)	1993-02-01	0.882942	0.93671	0	0	0.539661	0.0671852	BBS2;PAX6
regulation of humoral immune response (GO:0002920)	1954-01-01	0.883967	0.93671	0	0	0.463619	0.0571808	CFHR5
regulation of potassium ion transmembrane transport (GO:1901379)	1954-01-01	0.883967	0.93671	0	0	0.463619	0.0571808	CACNA1D
regulation of proteolysis (GO:0030162)	1954-01-01	0.883967	0.93671	0	0	0.463619	0.0571808	STUB1
positive regulation of leukocyte chemotaxis (GO:0002690)	1954-01-01	0.883967	0.93671	0	0	0.463619	0.0571808	IL6R
positive regulation of macromolecule biosynthetic process (GO:0010557)	3/129	0.884184	0.93671	0	0	0.584313	0.0719229	PCIF1;NAT10;MTOR
hemopoiesis (GO:0030097)	1994-02-01	0.886573	0.938434	0	0	0.533767	0.0642613	KAT8;ASH2L
heart development (GO:0007507)	4/164	0.887237	0.938434	0	0	0.613224	0.0733683	TSC2;TNNI3;MEGF8;POU6F1
cellular component assembly (GO:0022607)	7/261	0.887907	0.938434	0	0	0.675268	0.0802818	CYFIP1;CDAN1;PCLO;KPNA3;RHOQ;GAS8;ADD1
protein sumoylation (GO:0016925)	1955-01-01	0.88851	0.938434	0	0	0.455009	0.0537864	NUP93
ceramide metabolic process (GO:0006672)	1955-01-01	0.88851	0.938434	0	0	0.455009	0.0537864	SAMD8
glycoprotein metabolic process (GO:0009100)	1955-01-01	0.88851	0.938434	0	0	0.455009	0.0537864	ADAMTS13
triglyceride metabolic process (GO:0006641)	1955-01-01	0.88851	0.938434	0	0	0.455009	0.0537864	LMF1
negative regulation of cysteine-type endopeptidase activity involved in apoptotic process (GO:0043154)	1955-01-01	0.88851	0.938434	0	0	0.455009	0.0537864	SIAH2
sensory perception of light stimulus (GO:0050953)	1995-02-01	0.890099	0.939755	0	0	0.528	0.0614713	BBS2;PAX6
sensory organ development (GO:0007423)	1956-01-01	0.892876	0.940901	0	0	0.446713	0.0506162	PAX6
mitochondrial transport (GO:0006839)	1956-01-01	0.892876	0.940901	0	0	0.446713	0.0506162	FBXO7
negative regulation of metabolic process (GO:0009892)	1956-01-01	0.892876	0.940901	0	0	0.446713	0.0506162	TFE3
peptidyl-tyrosine modification (GO:0018212)	1956-01-01	0.892876	0.940901	0	0	0.446713	0.0506162	DDR2
positive regulation of interleukin-1 beta production (GO:0032731)	1956-01-01	0.892876	0.940901	0	0	0.446713	0.0506162	CARD8
cellular protein metabolic process (GO:0044267)	12/417	0.893663	0.941375	0	0	0.724905	0.0814982	UBL4A;CSNK1G3;CDC34;APH1B;UBE2S;SIAH2;TMEM132A;IGHMBP2;PSEN2;NTAQ1;HTRA2;CLN5
regulation of cell motility (GO:2000145)	3/133	0.89622	0.942466	0	0	0.566215	0.0620396	BTC;RCC2;PLXNB1
regulation of MAP kinase activity (GO:0043405)	1997-02-01	0.896847	0.942466	0	0	0.51683	0.0562671	HYAL2;PDGFC
regulation of bone mineralization (GO:0030500)	1957-01-01	0.89707	0.942466	0	0	0.438713	0.0476534	DDR2
cellular response to peptide (GO:1901653)	1957-01-01	0.89707	0.942466	0	0	0.438713	0.0476534	LDOC1
renal system development (GO:0072001)	1957-01-01	0.89707	0.942466	0	0	0.438713	0.0476534	HYAL2
positive regulation of gene expression, epigenetic (GO:0045815)	1957-01-01	0.89707	0.942466	0	0	0.438713	0.0476534	ZMIZ1
positive regulation of interferon-gamma production (GO:0032729)	1957-01-01	0.89707	0.942466	0	0	0.438713	0.0476534	CEBPG
chordate embryonic development (GO:0043009)	1958-01-01	0.901101	0.944561	0	0	0.430994	0.0448827	ZNF568
regulation of neurotransmitter receptor activity (GO:0099601)	1958-01-01	0.901101	0.944561	0	0	0.430994	0.0448827	CAPN1
regulation of phagocytosis (GO:0050764)	1958-01-01	0.901101	0.944561	0	0	0.430994	0.0448827	ABCA7
eye development (GO:0001654)	1958-01-01	0.901101	0.944561	0	0	0.430994	0.0448827	PAX6
negative regulation of hydrolase activity (GO:0051346)	1958-01-01	0.901101	0.944561	0	0	0.430994	0.0448827	RCC2
nucleosome assembly (GO:0006334)	1958-01-01	0.901101	0.944561	0	0	0.430994	0.0448827	SART3
response to reactive oxygen species (GO:0000302)	1959-01-01	0.904974	0.947549	0	0	0.423541	0.04229	HYAL2
negative regulation of autophagy (GO:0010507)	1959-01-01	0.904974	0.947549	0	0	0.423541	0.04229	MTOR
positive regulation of tyrosine phosphorylation of STAT protein (GO:0042531)	1959-01-01	0.904974	0.947549	0	0	0.423541	0.04229	IL6R
ribonucleoprotein complex biogenesis (GO:0022613)	1960-01-01	0.908696	0.951086	0	0	0.416341	0.0398624	CUL4A
MAPK cascade (GO:0000165)	8/303	0.909036	0.951086	0	0	0.663898	0.0633163	BTC;DUSP5;SPRED1;PSMC3;PSMD3;PIK3R1;PSMF1;MAPK12
positive regulation of vasculature development (GO:1904018)	2/102	0.912066	0.953038	0	0	0.49086	0.04518	STIM1;PLCG1
potassium ion transmembrane transport (GO:0071805)	3/139	0.912172	0.953038	0	0	0.541065	0.0497382	KCNK6;SLC9A7;SLC9A1
cation transport (GO:0006812)	4/174	0.912192	0.953038	0	0	0.576849	0.0530153	KCNK6;NDFIP2;SLC7A8;SCNN1B
negative regulation of response to stimulus (GO:0048585)	1961-01-01	0.912272	0.953038	0	0	0.40938	0.037588	TLE5
regulation of neurogenesis (GO:0050767)	1962-01-01	0.915708	0.95591	0	0	0.402648	0.0354561	PAX6
positive regulation of interleukin-1 production (GO:0032732)	1962-01-01	0.915708	0.95591	0	0	0.402648	0.0354561	CARD8
steroid metabolic process (GO:0008202)	2/104	0.917543	0.957107	0	0	0.481185	0.0414087	CYP2R1;CYP46A1
translational elongation (GO:0006414)	2/104	0.917543	0.957107	0	0	0.481185	0.0414087	MRPS27;MRPS31
positive regulation of developmental process (GO:0051094)	4/177	0.918655	0.957202	0	0	0.566757	0.0480865	CDC20;NUMA1;PHLDB2;CORO1C
actin cytoskeleton reorganization (GO:0031532)	1963-01-01	0.91901	0.957202	0	0	0.396133	0.0334567	DTNBP1
anterior/posterior pattern specification (GO:0009952)	1963-01-01	0.91901	0.957202	0	0	0.396133	0.0334567	HOXC9
negative regulation of endopeptidase activity (GO:0010951)	1963-01-01	0.91901	0.957202	0	0	0.396133	0.0334567	PCID2
positive regulation of cellular metabolic process (GO:0031325)	2/105	0.92016	0.958041	0	0	0.476488	0.0396476	NSF;GADD45A
negative regulation of inflammatory response (GO:0050728)	5/212	0.920518	0.958055	0	0	0.591787	0.0490113	SHARPIN;CREB1;PLCG1;METRNL;GIT1
protein secretion (GO:0009306)	1964-01-01	0.922183	0.958712	0	0	0.389825	0.0315805	ABCA1
antimicrobial humoral immune response mediated by antimicrobial peptide (GO:0061844)	1964-01-01	0.922183	0.958712	0	0	0.389825	0.0315805	RNASE6
diterpenoid metabolic process (GO:0016101)	1964-01-01	0.922183	0.958712	0	0	0.389825	0.0315805	ALDH3A2
G protein-coupled receptor signaling pathway, coupled to cyclic nucleotide second messenger (GO:0007187)	1965-01-01	0.925231	0.961162	0	0	0.383714	0.0298191	HRH1
steroid biosynthetic process (GO:0006694)	1965-01-01	0.925231	0.961162	0	0	0.383714	0.0298191	CYP46A1
positive regulation of cell death (GO:0010942)	1966-01-01	0.92816	0.963845	0	0	0.377791	0.0281646	PRR7
modulation of chemical synaptic transmission (GO:0050804)	2/109	0.929865	0.96501	0	0	0.45858	0.0333461	KCTD13;BTBD9
positive regulation of cytosolic calcium ion concentration (GO:0007204)	3/147	0.929975	0.96501	0	0	0.510792	0.0370821	RYR2;LPAR2;ITPR3
regulation of cytosolic calcium ion concentration (GO:0051480)	3/148	0.931951	0.966505	0	0	0.507242	0.035748	RYR2;LPAR2;ITPR3
response to tumor necrosis factor (GO:0034612)	2/110	0.932111	0.966505	0	0	0.45431	0.0319397	TRADD;HYAL2
regulation of tyrosine phosphorylation of STAT protein (GO:0042509)	1968-01-01	0.933679	0.96741	0	0	0.366475	0.0251484	IL6R
interferon-gamma-mediated signaling pathway (GO:0060333)	1968-01-01	0.933679	0.96741	0	0	0.366475	0.0251484	TRIM8
regulation of Wnt signaling pathway (GO:0030111)	2/111	0.934289	0.96758	0	0	0.450118	0.0305945	GRB10;TSC2
cellular response to organic cyclic compound (GO:0071407)	3/150	0.935749	0.96758	0	0	0.500289	0.033223	HRH1;IMPACT;P2RY2
positive regulation of cell motility (GO:2000147)	5/221	0.935964	0.96758	0	0	0.566861	0.0375139	SEMA4A;RUFY3;TRADD;PDGFC;CCAR1
cell chemotaxis (GO:0060326)	1969-01-01	0.936278	0.96758	0	0	0.361067	0.0237738	ARHGEF16
synapse assembly (GO:0007416)	1969-01-01	0.936278	0.96758	0	0	0.361067	0.0237738	PLXNB1
negative regulation of cellular catabolic process (GO:0031330)	1969-01-01	0.936278	0.96758	0	0	0.361067	0.0237738	MTOR
peptidyl-tyrosine phosphorylation (GO:0018108)	1969-01-01	0.936278	0.96758	0	0	0.361067	0.0237738	DDR2
nuclear-transcribed mRNA catabolic process, nonsense-mediated decay (GO:0000184)	2/113	0.938447	0.968721	0	0	0.441962	0.0280773	DHX34;NCBP2
aerobic electron transport chain (GO:0019646)	1970-01-01	0.938775	0.968721	0	0	0.355816	0.0224803	COX15
defense response to Gram-positive bacterium (GO:0050830)	1970-01-01	0.938775	0.968721	0	0	0.355816	0.0224803	RNASE6
kidney development (GO:0001822)	1970-01-01	0.938775	0.968721	0	0	0.355816	0.0224803	HYAL2
gland development (GO:0048732)	1971-01-01	0.941174	0.970117	0	0	0.350714	0.0212629	CEBPG
mitochondrial ATP synthesis coupled electron transport (GO:0042775)	1971-01-01	0.941174	0.970117	0	0	0.350714	0.0212629	COX15
myeloid leukocyte differentiation (GO:0002573)	1971-01-01	0.941174	0.970117	0	0	0.350714	0.0212629	CDK4
cell junction organization (GO:0034330)	1972-01-01	0.943479	0.971773	0	0	0.345757	0.0201165	TJP3
cell morphogenesis involved in differentiation (GO:0000904)	1972-01-01	0.943479	0.971773	0	0	0.345757	0.0201165	PIK3R1
positive regulation of angiogenesis (GO:0045766)	2/116	0.94422	0.972176	0	0	0.430264	0.0246956	STIM1;PLCG1
response to molecule of bacterial origin (GO:0002237)	1973-01-01	0.945694	0.972956	0	0	0.340937	0.0190366	OTUD5
negative regulation of cell adhesion (GO:0007162)	1973-01-01	0.945694	0.972956	0	0	0.340937	0.0190366	PLXNB1
positive regulation of cell projection organization (GO:0031346)	2/117	0.946027	0.972956	0	0	0.4265	0.0236642	CUL7;PLXNB1
adenylate cyclase-activating G protein-coupled receptor signaling pathway (GO:0007189)	2/118	0.947778	0.974107	0	0	0.422801	0.022677	ABCA1;LPAR2
regulation of programmed cell death (GO:0043067)	4/194	0.947846	0.974107	0	0	0.515586	0.0276164	VCP;CRADD;TP53BP2;TNFRSF10B
skeletal system development (GO:0001501)	3/158	0.949066	0.975	0	0	0.474268	0.0247935	HYAL2;EIF2AK3;ETS2
positive regulation of T cell activation (GO:0050870)	1975-01-01	0.949868	0.975464	0	0	0.331687	0.0170596	ZMIZ1
extracellular matrix organization (GO:0030198)	7/300	0.950862	0.976124	0	0	0.584182	0.029435	ADAMTS15;ADAMTS13;P4HA2;ITGB4;PLOD3;CAPN1;DDR2
neutrophil migration (GO:1990266)	1977-01-01	0.953721	0.977977	0	0	0.322925	0.0153017	IRAK4
positive regulation of endothelial cell proliferation (GO:0001938)	1977-01-01	0.953721	0.977977	0	0	0.322925	0.0153017	PLCG1
positive regulation of tumor necrosis factor production (GO:0032760)	1977-01-01	0.953721	0.977977	0	0	0.322925	0.0153017	MAVS
epithelium development (GO:0060429)	2/122	0.954255	0.978165	0	0	0.408622	0.0191333	TPP1;CNN3
positive regulation of protein phosphorylation (GO:0001934)	9/371	0.955847	0.979435	0	0	0.60728	0.027423	MAVS;HDAC3;BRAT1;PDGFC;ATG14;EFNA5;STK4;IL6R;DDR2
regulation of ion transport (GO:0043269)	1979-01-01	0.957278	0.98054	0	0	0.314612	0.0137365	DTNBP1
adenylate cyclase-modulating G protein-coupled receptor signaling pathway (GO:0007188)	3/165	0.958562	0.981172	0	0	0.453608	0.0191974	ABCA1;LPAR2;CACNA1D
cellular response to oxidative stress (GO:0034599)	2/125	0.958602	0.981172	0	0	0.398593	0.0168523	HTRA2;ATP13A2
regulation of NIK/NF-kappaB signaling (GO:1901222)	1980-01-01	0.958953	0.981172	0	0	0.310613	0.013019	TRADD
synapse organization (GO:0050808)	2/126	0.959961	0.981842	0	0	0.395358	0.0161555	CYFIP1;DCTN1
phospholipase C-activating G protein-coupled receptor signaling pathway (GO:0007200)	1981-01-01	0.960562	0.982096	0	0	0.306715	0.0123413	HRH1
positive regulation of multicellular organismal process (GO:0051240)	8/345	0.961937	0.982422	0	0	0.579867	0.0225028	ABCA1;HDAC3;NUMA1;TGFB1I1;PDGFC;GRB10;ABCA7;MTOR
cell-cell junction organization (GO:0045216)	1982-01-01	0.962108	0.982422	0	0	0.302912	0.0117011	TJP3
positive regulation of cytoskeleton organization (GO:0051495)	1982-01-01	0.962108	0.982422	0	0	0.302912	0.0117011	NUMA1
regulation of inflammatory response (GO:0050727)	4/206	0.962293	0.982422	0	0	0.484652	0.0186283	SHARPIN;HYAL2;TRADD;METRNL
regulation of defense response (GO:0031347)	1983-01-01	0.963594	0.983028	0	0	0.299203	0.0110961	SAMHD1
glycoprotein biosynthetic process (GO:0009101)	1983-01-01	0.963594	0.983028	0	0	0.299203	0.0110961	B3GNT2
vascular transport (GO:0010232)	1984-01-01	0.965021	0.984124	0	0	0.295582	0.0105243	SLC7A8
positive regulation of macromolecule metabolic process (GO:0010604)	9/384	0.966356	0.984785	0	0	0.585824	0.0200484	NSF;ATF2;EPB41L4B;EIF2AK3;DTNBP1;PAX6;ATP13A2;MTOR;KLF2
positive regulation of ERK1 and ERK2 cascade (GO:0070374)	3/172	0.966378	0.984785	0	0	0.43466	0.0148655	PDGFC;PRXL2C;ABCA7
regulation of interferon-gamma production (GO:0032649)	1986-01-01	0.967711	0.985061	0	0	0.288597	0.00947237	CEBPG
regulation of Ras protein signal transduction (GO:0046578)	1986-01-01	0.967711	0.985061	0	0	0.288597	0.00947237	SQSTM1
transport across blood-brain barrier (GO:0150104)	1986-01-01	0.967711	0.985061	0	0	0.288597	0.00947237	SLC7A8
neuron differentiation (GO:0030182)	3/174	0.968342	0.985085	0	0	0.429531	0.013818	ANOS1;PAX6;LHX8
negative regulation of apoptotic process (GO:0043066)	12/485	0.968443	0.985085	0	0	0.618447	0.0198309	SUPV3L1;PCID2;HDAC3;MGMT;SIAH2;PSEN2;ASNS;NAA16;PIK3R1;SQSTM1;FXN;ATAD3A
positive regulation of peptidyl-tyrosine phosphorylation (GO:0050731)	2/134	0.969392	0.98569	0	0	0.371241	0.0115405	EFNA5;IL6R
sensory perception of mechanical stimulus (GO:0050954)	1988-01-01	0.970194	0.985789	0	0	0.281933	0.0085312	CACNA1D
defense response to bacterium (GO:0042742)	3/176	0.970197	0.985789	0	0	0.424521	0.0128442	MAVS;RNASE6;IL6R
regulation of cation channel activity (GO:2001257)	1989-01-01	0.971363	0.985901	0	0	0.278715	0.00809819	CAPN1
negative regulation of inflammatory response to antigenic stimulus (GO:0002862)	2/136	0.971392	0.985901	0	0	0.365662	0.0106134	CREB1;PLCG1
extracellular structure organization (GO:0043062)	4/216	0.971396	0.985901	0	0	0.461548	0.0133944	ADAMTS15;ADAMTS13;ITGB4;DDR2
external encapsulating structure organization (GO:0045229)	4/217	0.972184	0.985901	0	0	0.459357	0.0129586	ADAMTS15;ADAMTS13;ITGB4;DDR2
regulation of inflammatory response to antigenic stimulus (GO:0002861)	2/137	0.972344	0.985901	0	0	0.362934	0.0101786	CREB1;PLCG1
sodium ion transport (GO:0006814)	1990-01-01	0.972486	0.985901	0	0	0.275569	0.00768833	SCNN1B
regulation of immune response (GO:0050776)	3/179	0.972789	0.985901	0	0	0.417219	0.0115104	LAG3;PILRA;SAMHD1
sensory perception of sound (GO:0007605)	1991-01-01	0.973565	0.986301	0	0	0.272493	0.00730028	CACNA1D
positive regulation of response to external stimulus (GO:0032103)	2/139	0.974158	0.986301	0	0	0.357599	0.0093627	TRADD;HYAL2
regulation of endothelial cell proliferation (GO:0001936)	1992-01-01	0.974602	0.986301	0	0	0.269484	0.00693281	PTPRM
T cell activation (GO:0042110)	1992-01-01	0.974602	0.986301	0	0	0.269484	0.00693281	JAG2
enzyme linked receptor protein signaling pathway (GO:0007167)	2/140	0.975021	0.986366	0	0	0.354989	0.00897999	TNK1;DDR2
positive regulation of peptidyl-serine phosphorylation (GO:0033138)	1993-01-01	0.975598	0.986592	0	0	0.266541	0.00658476	STK4
cotranslational protein targeting to membrane (GO:0006613)	1994-01-01	0.976555	0.987201	0	0	0.263661	0.00625504	SRPRA
regulation of neuron apoptotic process (GO:0043523)	1998-01-01	0.980024	0.989628	0	0	0.252736	0.00509983	LANCL1
regulation of peptidyl-serine phosphorylation (GO:0033135)	1998-01-01	0.980024	0.989628	0	0	0.252736	0.00509983	STK4
RNA splicing (GO:0008380)	1998-01-01	0.980024	0.989628	0	0	0.252736	0.00509983	NCBP2
response to UV (GO:0009411)	1999-01-01	0.980808	0.99006	0	0	0.250144	0.00484754	UVSSA
regulation of cytokine production (GO:0001817)	2/150	0.982252	0.991159	0	0	0.33083	0.00592442	EOLA1;ASB1
cellular response to cytokine stimulus (GO:0071345)	11/482	0.98269	0.991241	0	0	0.568638	0.00992949	PTPN18;CDC34;TRADD;HYAL2;GRB10;HTRA2;PIK3R1;IRAK4;LDLRAP1;ZNF675;IL6R
protein targeting to ER (GO:0045047)	1/103	0.983647	0.991847	0	0	0.240284	0.00396175	SRPRA
regulation of ERK1 and ERK2 cascade (GO:0070372)	4/238	0.984692	0.992345	0	0	0.41767	0.00644299	SPRED1;PDGFC;PRXL2C;ABCA7
cellular macromolecule biosynthetic process (GO:0034645)	6/314	0.984854	0.992345	0	0	0.47535	0.00725467	EXT2;RECQL5;RMI1;TOP1MT;POLR2C;IGHMBP2
positive regulation of protein serine/threonine kinase activity (GO:0071902)	1/106	0.985498	0.992634	0	0	0.233382	0.00340923	PDGFC
protein-containing complex subunit organization (GO:0043933)	1/112	0.988596	0.995394	0	0	0.220698	0.00253136	KPNA3
response to lipid (GO:0033993)	1/114	0.989474	0.995557	0	0	0.216769	0.00229388	OTUD5
positive regulation of kinase activity (GO:0033674)	1/114	0.989474	0.995557	0	0	0.216769	0.00229388	DDR2
translation (GO:0006412)	3/214	0.990856	0.996502	0	0	0.347373	0.00319101	N6AMT1;IGHMBP2;FARS2
cell-cell adhesion via plasma-membrane adhesion molecules (GO:0098742)	2/170	0.991129	0.996502	0	0	0.291139	0.00259409	IGSF21;PTPRM
positive regulation of gene expression (GO:0010628)	10/482	0.991826	0.996524	0	0	0.515152	0.00422804	ATF2;EPB41L4B;PCIF1;EIF2AK3;DTNBP1;NAT10;PAX6;ATP13A2;PIK3R1;MTOR
cellular response to interferon-gamma (GO:0071346)	1/121	0.992048	0.996524	0	0	0.204049	0.00162914	TRIM8
cytokine-mediated signaling pathway (GO:0019221)	14/621	0.992298	0.996524	0	0	0.559676	0.00432721	RNASEL;TRADD;PIK3R1;IRAK4;SAMHD1;TRIM8;PSMC3;PSMD3;GRB10;PSMF1;XAF1;SQSTM1;ZNF675;IL6R
regulation of tumor necrosis factor production (GO:0032680)	1/124	0.992948	0.996524	0	0	0.199041	0.00140853	MAVS
chemical synaptic transmission (GO:0007268)	5/306	0.993259	0.996524	0	0	0.404965	0.00273913	HRH1;DNAJC5;STXBP2;NAAA;LIN7B
negative regulation of immune response (GO:0050777)	2/178	0.9933	0.996524	0	0	0.277789	0.00186732	CREB1;PLCG1
muscle contraction (GO:0006936)	1/129	0.994229	0.996964	0	0	0.191216	0.00110675	TNNI3
regulation of response to external stimulus (GO:0032101)	1/130	0.994455	0.996964	0	0	0.189724	0.00105485	SAMHD1
Ras protein signal transduction (GO:0007265)	1/142	0.996573	0.998727	0	0	0.173468	0.000595559	CYFIP1
generation of neurons (GO:0048699)	2/202	0.997141	0.998936	0	0	0.244146	0.000699057	ANOS1;LHX8
regulation of cell differentiation (GO:0045595)	1/156	0.998045	0.999316	0	0	0.157684	0.000308608	PHLDB2
peptide biosynthetic process (GO:0043043)	1/162	0.998463	0.999316	0	0	0.15176	0.000233464	IGHMBP2
positive regulation of MAPK cascade (GO:0043410)	3/274	0.99872	0.999316	0	0	0.26961	0.000345403	PDGFC;PRXL2C;ABCA7
inflammatory response (GO:0006954)	2/230	0.998956	0.999316	0	0	0.213848	0.000223307	HDAC4;HRH1
anterograde trans-synaptic signaling (GO:0098916)	1/244	0.99994	0.99994	0	0	0.100116	5.98844e-06	HRH1
