# Supplementary material for: An Image-Based Identification of Aggressive Breast Cancer Circulating Tumor Cell Subtypes
Source: Cancers (Basel). 2023 May 9;15(10):2669. doi: 10.3390/cancers15102669 (PMC10216536; doi:10.3390/cancers15102669)
Supplement: Supplementary file 1 [file cancers-15-02669-s001.zip › Suppl_Table_S5_Celltype_PanGlaoDB_Small_Vs_Large_RightClusrterOut_UpLog2_P0.05t.xlsx]

## Sheet: Sheet1
Term	Overlap	P-value	Adjusted P-value	Old P-value	Old Adjusted P-value	Odds Ratio	Combined Score	Genes
Olfactory Epithelial Cells	21/226	0.000222406	0.0358074	0	0	2.56286	21.5563	NRSN2;LRRC45;LMAN2L;SIAH2;ENDOD1;FAM229B;AGAP1;EFNA5;SEZ6L2;WDR54;EPB41L4B;RIC8B;PCLO;EFNB3;IMPDH1;NCS1;CWC22;CEP170B;CKB;SPA17;RNF220
Urothelial Cells	12/106	0.000881111	0.0709294	0	0	3.17489	22.3332	ALDH3B2;AP1G2;RABEP2;TRADD;P2RY2;STXBP2;TNK1;NBEAL2;CAPN1;TMCO4;TMPRSS13;TJP3
Luminal Epithelial Cells	12/140	0.00882711	0.444407	0	0	2.32741	11.0085	BTC;ALDH3B2;TMEM125;ATP7B;ITGB4;ESRP2;SCNN1B;ARHGEF16;PRR15;AGR3;PPL;SYTL2
Endothelial Cells (Blood Brain Barrier)	10/113	0.0130309	0.444407	0	0	2.40716	10.4481	EFNB3;CASKIN2;TMEM132A;NCS1;CEP170B;AGAP1;PLXNB1;SEZ6L2;MEGF8;TBC1D16
Pancreatic Progenitor Cells	10/114	0.0138015	0.444407	0	0	2.38389	10.2102	EPB41L4B;EFNB3;PCLO;TMEM54;ARHGEF16;PLXNB1;CGN;CKB;SEZ6L2;HS6ST2
Principal Cells	11/136	0.0176927	0.474754	0	0	2.18217	8.8042	BTC;EPB41L4B;TMEM125;ITGB4;ESRP2;SCNN1B;ARHGEF16;PRR15;AGR3;CGN;PPL
Cholangiocytes	10/134	0.0373396	0.858811	0	0	1.9973	6.56653	BTC;TMEM125;ITGB4;ESRP2;ARHGEF16;PRR15;AGR3;CGN;PPL;TJP3
Transient Cells	9/120	0.0455116	0.866583	0	0	2.00686	6.20078	RHBDF1;EPB41L4B;TMEM125;TMEM54;ARHGEF16;CEP170B;PLXNB1;PIP4K2C;PPL
Trophoblast Progenitor Cells	8/103	0.0484425	0.866583	0	0	2.08337	6.30714	CTDSP1;TRADD;STXBP2;R3HDM4;NBEAL2;OSTF1;TMPRSS13;YPEL3
Undefined Placental Cells	8/108	0.0607941	0.978784	0	0	1.97868	5.54083	CDC20;TRAP1;TMEM54;PSMD3;ARHGEF16;LDOC1;SLC25A10;LRRC42
Luteal Cells	8/125	0.116376	0.999123	0	0	1.68968	3.63437	RHBDF1;EPB41L4B;TMEM86A;CASKIN2;CEP170B;PLXNB1;TBC1D16;AVPI1
Pulmonary Alveolar Type I Cells	8/131	0.140891	0.999123	0	0	1.60675	3.14886	BTC;RHBDF1;TMEM54;ITGB4;SCNN1B;CEP170B;PLXNB1;PPL
Airway Epithelial Cells	6/103	0.21481	0.999123	0	0	1.5262	2.34729	TMEM125;SCNN1B;AGR3;PPL;MUC20;ZNF750
Gastric Chief Cells	6/109	0.253273	0.999123	0	0	1.43684	1.9732	TMEM125;ITGB4;PPP1R1B;ARHGEF16;PPL;TJP3
Parietal Cells	6/111	0.2665	0.999123	0	0	1.40933	1.86367	EPB41L4B;TMEM125;PPP1R1B;AGAP1;PLXNB1;CGN
Mammary Epithelial Cells	7/134	0.26978	0.999123	0	0	1.35958	1.78125	BTC;TMEM125;ITGB4;ESRP2;ARHGEF16;PRR15;PPL
Granulosa Cells	6/112	0.273179	0.999123	0	0	1.39596	1.81144	RHBDF1;ADAMTS15;EHD2;CASKIN2;TNNI3;SEZ6L2
Clara Cells	6/113	0.279897	0.999123	0	0	1.38284	1.76082	TMEM125;ITGB4;SCNN1B;AGR3;PPL;MUC20
Hepatoblasts	6/114	0.286652	0.999123	0	0	1.36996	1.71175	MAP2K4;EPB41L4B;ESRP2;ARHGEF16;CGN;SMAD5
Airway Goblet Cells	6/118	0.313991	0.999123	0	0	1.32076	1.52996	TMEM125;SCNN1B;PRR15;AGR3;MUC20;TJP3
Trophoblast Stem Cells	1999-05-01	0.344355	0.999123	0	0	1.31094	1.39757	RHBDF1;ALDH3B2;TMEM54;ARHGEF16;CCNO
Trichocytes	5/103	0.375541	0.999123	0	0	1.25717	1.23125	TMEM54;ITGB4;ARHGEF16;KRT32;CCNO
Motor Neurons	5/111	0.437665	0.999123	0	0	1.1618	0.959996	EFNB3;TMEM132A;CKB;SEZ6L2;HOXC9
Adipocyte Progenitor Cells	5/115	0.468243	0.999123	0	0	1.11932	0.849303	RHBDF1;ADAMTS15;EHD2;GSC;HOXC9
Choroid Plexus Cells	5/117	0.48334	0.999123	0	0	1.09922	0.799167	EPB41L4B;EFNB3;CEP170B;AGAP1;PLXNB1
Intercalated Cells	5/118	0.490834	0.999123	0	0	1.08943	0.775293	SCNN1B;TCTN1;CACNA1D;MUC20;ZNF750
Chromaffin Cells	5/122	0.52039	0.999123	0	0	1.05196	0.68712	PCLO;ITSN1;NCS1;CACNA1D;PLD2
Osteocytes	1998-04-01	0.535758	0.999123	0	0	1.0474	0.653655	ADAMTS15;EFNA5;CNN3;CTTNBP2NL
Oligodendrocytes	7/178	0.546418	0.999123	0	0	1.00742	0.608856	IGSF21;DPY19L1;EFNB3;TMEM125;ITGB4;SLC25A19;PPP1R1B
Erythroid-like And Erythroid Precursor Cells	6/153	0.553968	0.999123	0	0	1.00445	0.593278	ALAD;VNN2;ASNS;BPGM;FBXO7;DCAF12
Reticulocytes	4/103	0.575309	0.999123	0	0	0.994241	0.549665	CUL4A;NEU3;RCC2;NAT10
Kidney Progenitor Cells	4/105	0.590585	0.999123	0	0	0.974451	0.513186	ADAMTS15;EFNB3;SEZ6L2;CNN3
Ductal Cells	5/132	0.590754	0.999123	0	0	0.968626	0.509842	BTC;TMEM125;ARHGEF16;PRR15;AGR3
Melanocytes	5/133	0.597474	0.999123	0	0	0.961008	0.494963	RHBDF1;EHD2;RASSF8;TNS2;DDR2
Parathyroid Chief Cells	4/106	0.598101	0.999123	0	0	0.964847	0.495927	SLC7A8;ATN1;CEP170B;SEZ6L2
Ionocytes	4/107	0.605534	0.999123	0	0	0.95543	0.479286	TMEM125;SLC9A7;AGR3;CGN
Crypt Cells	4/110	0.627323	0.999123	0	0	0.928244	0.432835	TMEM125;PPP1R1B;LRIG1;AGR3
Merkel Cells	4/111	0.634413	0.999123	0	0	0.91952	0.418433	ARHGEF16;PRR15;AGR3;CGN
Basal Cells	5/141	0.648918	0.999123	0	0	0.904099	0.390977	GJB2;TMEM54;ITGB4;MT1L;CAPN1
Smooth Muscle Cells	6/169	0.650736	0.999123	0	0	0.905094	0.388874	HEXIM1;EHD2;PRXL2C;ZBTB44;TNS2;DDR2
Cardiomyocytes	6/174	0.678197	0.999123	0	0	0.877926	0.340914	RYR2;CMYA5;ATP2A2;STRN;TNNI3;CKB
Monocytes	6/176	0.688782	0.999123	0	0	0.867507	0.323433	VNN2;MGMT;NAAA;RNASE6;S100A4;PILRA
Neurons	10/289	0.696039	0.999123	0	0	0.880484	0.319043	MECP2;RYR2;NRSN2;DIPK1B;PCLO;SNHG11;PPP1R1B;ATP6V1H;RNF220;PQBP1
Goblet Cells	4/122	0.706509	0.999123	0	0	0.833322	0.289512	FCGBP;PRR15;AGR3;TJP3
Sebocytes	4/124	0.718442	0.999123	0	0	0.819348	0.270934	HRH1;GJB2;P2RY2;TJP3
Myoblasts	4/126	0.730013	0.999123	0	0	0.805832	0.25359	RHBDF1;EHD2;CAPN1;TNS2
Hemangioblasts	1997-03-01	0.735605	0.999123	0	0	0.78454	0.240902	SHKBP1;R3HDM4;SLC39A3
His Bundle Cells	1998-03-01	0.741916	0.999123	0	0	0.776241	0.231723	ITSN1;RASSF8;MYH10
Enteric Neurons	5/166	0.781048	0.999123	0	0	0.762711	0.18848	RGS3;PCLO;PPP2R5B;EFNA5;FBXO7
Immature Neurons	4/136	0.782541	0.999123	0	0	0.744394	0.182532	PCLO;CREB1;STIM2;PAX6
Salivary Mucous Cells	3/105	0.782783	0.999123	0	0	0.722705	0.17699	ALDH3B2;CALML5;ZNF750
Dendritic Cells	6/199	0.79372	0.999123	0	0	0.763202	0.176319	SEMA4A;VNN2;NAAA;RNASE6;S100A4;PPL
Satellite Cells	4/139	0.796619	0.999123	0	0	0.727737	0.165472	RHBDF1;ADAMTS15;CASKIN2;TNS2
Myeloid-derived Suppressor Cells	3/112	0.818154	0.999123	0	0	0.676045	0.135685	VNN2;RNASE6;S100A4
Pluripotent Stem Cells	3/112	0.818154	0.999123	0	0	0.676045	0.135685	RCC2;LIG3;PHF6
Retinal Progenitor Cells	3/112	0.818154	0.999123	0	0	0.676045	0.135685	EFNB3;PCLO;PAX6
Cardiac Stem And Precursor Cells	3/113	0.822786	0.999123	0	0	0.669864	0.130663	RHBDF1;ADAMTS15;CASKIN2
Foveolar Cells	3/114	0.827317	0.999123	0	0	0.663795	0.125834	BTC;PRR15;AGR3
Peri-islet Schwann Cells	3/114	0.827317	0.999123	0	0	0.663795	0.125834	EFNB3;ITSN1;AGAP1
Loop Of Henle Cells	4/147	0.830585	0.999123	0	0	0.686737	0.127475	SMARCD3;NEK6;PPP1R1B;TNS2
Adipocytes	6/210	0.833243	0.999123	0	0	0.721632	0.131647	TFE3;TRIP10;HOXC9;METRNL;TNS2;LHX8
Neutrophils	4/151	0.845718	0.999123	0	0	0.66791	0.111921	VNN2;RNASE6;S100A4;PILRA
Interneurons	9/305	0.846235	0.999123	0	0	0.745287	0.124432	CDK17;IGSF21;NRSN2;PLCB4;RAB26;INAFM1;AGAP1;IDS;PAX6
Podocytes	5/184	0.849765	0.999123	0	0	0.685365	0.111575	RHBDF1;EPB41L5;ADAMTS13;RASSF8;TNS2
Endothelial Cells (Aorta)	5/185	0.852993	0.999123	0	0	0.681522	0.108365	EHD2;APH1B;ITGB4;HYAL2;TNS2
Epithelial Cells	6/218	0.857987	0.999123	0	0	0.694108	0.106314	TMEM125;ITGB4;ESRP2;SCNN1B;AGR3;ECT2
Alveolar Macrophages	3/123	0.863796	0.999123	0	0	0.613721	0.0898604	RNASE6;S100A4;PILRA
Hepatocytes	6/221	0.866453	0.999123	0	0	0.684315	0.098095	EPB41L4B;GJB2;ATP7B;CFHR5;ASL;MCC
Erythroblasts	3/124	0.8674	0.999123	0	0	0.608617	0.0865792	ELF1;BPGM;FBXO7
Microglia	4/158	0.869457	0.999123	0	0	0.637316	0.0891518	CYFIP1;LAG3;RNASE6;IL6R
Keratinocytes	3/127	0.877711	0.999123	0	0	0.593799	0.0774538	ALDH3B2;CALML5;ITGB4
Oxyphil Cells	1994-02-01	0.886573	0.999123	0	0	0.533767	0.0642613	RYR2;CMYA5
Retinal Ganglion Cells	4/164	0.887237	0.999123	0	0	0.613224	0.0733683	NARF;DCTN1;TTLL1;THEM4
Hepatic Stellate Cells	3/132	0.893321	0.999123	0	0	0.570634	0.0643726	ADAMTS13;TNS2;DDR2
Airway Smooth Muscle Cells	1999-02-01	0.903208	0.999123	0	0	0.506121	0.0515241	EHD2;TGFB1I1
Pulmonary Vascular Smooth Muscle Cells	1999-02-01	0.903208	0.999123	0	0	0.506121	0.0515241	CYBRD1;DDR2
Glycinergic Neurons	2/100	0.90625	0.999123	0	0	0.50093	0.0493117	EFNB3;CKB
Myofibroblasts	2/100	0.90625	0.999123	0	0	0.50093	0.0493117	TNS2;DDR2
Distal Tubule Cells	3/137	0.90712	0.999123	0	0	0.549198	0.0535359	CMYA5;CACNA1D;MUC20
Schwann Cells	3/138	0.909678	0.999123	0	0	0.545101	0.0516016	ITGB4;PPP1R1B;TNS2
Juxtaglomerular Cells	2/103	0.914846	0.999123	0	0	0.485975	0.0432515	TGFB1I1;TNS2
Megakaryocytes	3/143	0.921534	0.999123	0	0	0.525496	0.0429412	VNN2;RNASE6;PILRA
Mesothelial Cells	3/144	0.923727	0.999123	0	0	0.521742	0.041394	EHD2;DUSP5;TNS2
Osteoclast Precursor Cells	2/107	0.925161	0.999123	0	0	0.467364	0.0363553	RNASE6;IL6R
Beta Cells	3/145	0.925865	0.999123	0	0	0.51804	0.0399032	IGSF21;PAX6;EFNA5
Spermatozoa	2/108	0.927549	0.999123	0	0	0.46293	0.034817	ABCA1;CLN5
Epiblast Cells	2/109	0.929865	0.999123	0	0	0.45858	0.0333461	EFNB3;PHC1
Mesangial Cells	3/148	0.931951	0.999123	0	0	0.507242	0.035748	EHD2;TNS2;DDR2
Red Pulp Macrophages	2/110	0.932111	0.999123	0	0	0.45431	0.0319397	RNASE6;PILRA
T Follicular Helper Cells	2/110	0.932111	0.999123	0	0	0.45431	0.0319397	VNN2;IL6R
Enteric Glia Cells	2/111	0.934289	0.999123	0	0	0.450118	0.0305945	IGSF21;PPP1R1B
Pancreatic Stellate Cells	2/111	0.934289	0.999123	0	0	0.450118	0.0305945	EHD2;DDR2
Plasmacytoid Dendritic Cells	3/150	0.935749	0.999123	0	0	0.500289	0.033223	VNN2;TRADD;RNASE6
Radial Glia Cells	2/114	0.940432	0.999123	0	0	0.437993	0.0268999	EFNB3;PAX6
Meningeal Cells	2/115	0.942355	0.999123	0	0	0.434094	0.0257735	TNS2;DDR2
Myoepithelial Cells	2/115	0.942355	0.999123	0	0	0.434094	0.0257735	RHBDF1;EHD2
Sertoli Cells	3/158	0.949066	0.999123	0	0	0.474268	0.0247935	RHBDF1;STIM1;TNS2
Peritubular Myoid Cells	2/120	0.951119	0.999123	0	0	0.415591	0.0208278	TNS2;DDR2
Fibroblasts	5/232	0.951158	0.999123	0	0	0.53908	0.0269945	GJB2;CYBRD1;S100A4;KLF2;DDR2
Mast Cells	5/235	0.954691	0.999123	0	0	0.531964	0.0246657	ABCA1;SPRED1;IDS;CYBRD1;HS6ST2
Stromal Cells	2/124	0.957199	0.999123	0	0	0.401881	0.0175799	CYBRD1;DDR2
Microfold Cells	2/126	0.959961	0.999123	0	0	0.395358	0.0161555	GJB2;MVP
Macrophages	4/204	0.960176	0.999123	0	0	0.48955	0.0198947	DUSP5;NAAA;RNASE6;S100A4
Eosinophils	2/127	0.961277	0.999123	0	0	0.392175	0.0154881	VNN2;RNASE6
Gamma (PP) Cells	2/128	0.962551	0.999123	0	0	0.389042	0.014849	PCLO;PAX6
Basophils	3/169	0.963215	0.999123	0	0	0.442585	0.0165873	OSBPL5;RNASE6;RNF39
Cajal-Retzius Cells	3/174	0.968342	0.999123	0	0	0.429531	0.013818	DIPK1B;EFNB3;ATP13A2
Pulmonary Alveolar Type II Cells	2/135	0.970408	0.999123	0	0	0.368431	0.0110671	SCNN1B;AGR3
Hematopoietic Stem Cells	3/178	0.97195	0.999123	0	0	0.419625	0.0119389	ELF1;RNASE6;ARID3A
Kupffer Cells	2/137	0.972344	0.999123	0	0	0.362934	0.0101786	RNASE6;PILRA
B Cells	3/182	0.975166	0.999123	0	0	0.410162	0.0103148	VNN2;RNASE6;SMAP2
Osteoclasts	2/144	0.978203	0.999123	0	0	0.344917	0.00760141	ABCA1;ITPR3
Trigeminal Neurons	2/144	0.978203	0.999123	0	0	0.344917	0.00760141	FAM189B;RUFY3
B Cells Naive	2/151	0.982851	0.999123	0	0	0.328592	0.0056838	VNN2;MICAL3
Cholinergic Neurons	1/102	0.982979	0.999123	0	0	0.242676	0.00416603	EFNB3
T Cells Naive	1/102	0.982979	0.999123	0	0	0.242676	0.00416603	VNN2
Vascular Smooth Muscle Cells	1/103	0.983647	0.999123	0	0	0.240284	0.00396175	DDR2
Noradrenergic Neurons	1/104	0.984289	0.999123	0	0	0.237939	0.00376789	CFHR5
Astrocytes	2/154	0.984535	0.999123	0	0	0.322056	0.00501962	IGSF21;PLXNB1
Osteoblasts	2/154	0.984535	0.999123	0	0	0.322056	0.00501962	EHD2;TNS2
Pericytes	2/155	0.985059	0.999123	0	0	0.319934	0.00481613	TNS2;DDR2
Purkinje Neurons	2/155	0.985059	0.999123	0	0	0.319934	0.00481613	IGSF21;ITPR3
Adrenergic Neurons	1/106	0.985498	0.999123	0	0	0.233382	0.00340923	KLC4
Spermatocytes	1/106	0.985498	0.999123	0	0	0.233382	0.00340923	CAPN1
NK Cells	2/157	0.986057	0.999123	0	0	0.315773	0.00443382	VNN2;S100A4
Pinealocytes	1/107	0.986067	0.999123	0	0	0.231168	0.00324341	PMEPA1
Endothelial Cells	4/246	0.98787	0.999123	0	0	0.403693	0.00492665	HEXIM1;CLIC4;HYAL2;TNS2
GABAergic Neurons	1/113	0.989043	0.999123	0	0	0.218716	0.00240959	IGSF21
Proximal Tubule Cells	2/164	0.989064	0.999123	0	0	0.302017	0.00332117	CFHR5;ASL
T Cells	2/165	0.989438	0.999123	0	0	0.300149	0.00318707	LAG3;S100A4
Satellite Glial Cells	1/114	0.989474	0.999123	0	0	0.216769	0.00229388	IGSF21
Plasma Cells	2/166	0.9898	0.999123	0	0	0.298303	0.00305843	ZNF165;HTRA2
Taste Receptor Cells	1/115	0.989887	0.999123	0	0	0.214856	0.00218391	CYP46A1
T Regulatory Cells	1/117	0.990666	0.999123	0	0	0.21113	0.00198003	LAG3
Platelets	3/214	0.990856	0.999123	0	0	0.347373	0.00319101	VNN2;RNASE6;RTL8B
Thymocytes	1/118	0.991032	0.999123	0	0	0.209314	0.00188557	VNN2
Tanycytes	1/121	0.992048	0.999123	0	0	0.204049	0.00162914	EFNB3
Langerhans Cells	1/123	0.99266	0.999123	0	0	0.200683	0.00147842	RNASE6
Neuroendocrine Cells	1/123	0.99266	0.999123	0	0	0.200683	0.00147842	PPP1R1B
Germ Cells	3/222	0.992921	0.999123	0	0	0.334542	0.00237679	TSACC;NUPR2;SPA17
Acinar Cells	1/124	0.992948	0.999123	0	0	0.199041	0.00140853	AGR3
Oligodendrocyte Progenitor Cells	1/125	0.993225	0.999123	0	0	0.197426	0.00134203	IGSF21
Glomus Cells	1/127	0.993747	0.999123	0	0	0.194271	0.00121856	EFNB3
Pyramidal Cells	1/130	0.994455	0.999123	0	0	0.189724	0.00105485	IGSF21
Delta Cells	1/131	0.994673	0.999123	0	0	0.188254	0.00100545	IGSF21
Bergmann Glia	1/132	0.994883	0.999123	0	0	0.186808	0.000958425	RUFY3
Paneth Cells	1/132	0.994883	0.999123	0	0	0.186808	0.000958425	AGR3
Anterior Pituitary Gland Cells	1/133	0.995084	0.999123	0	0	0.185383	0.000913654	SEZ6L2
Alpha Cells	1/136	0.995641	0.999123	0	0	0.181235	0.000791787	PAX6
Ependymal Cells	1/136	0.995641	0.999123	0	0	0.181235	0.000791787	EFNB3
Tuft Cells	1/136	0.995641	0.999123	0	0	0.181235	0.000791787	RNASE6
Epsilon Cells	1/138	0.995977	0.999123	0	0	0.17857	0.000719921	ACSS3
Enteroendocrine Cells	1/139	0.996135	0.999123	0	0	0.177267	0.00068653	PAX6
Leydig Cells	1/145	0.996961	0.999123	0	0	0.169827	0.000516886	TNS2
Chondrocytes	1/146	0.99708	0.999123	0	0	0.168647	0.000493093	DDR2
Neuroblasts	1/146	0.99708	0.999123	0	0	0.168647	0.000493093	EFNB3
B Cells Memory	1/147	0.997195	0.999123	0	0	0.167483	0.000470419	VNN2
Enterocytes	2/203	0.997241	0.999123	0	0	0.242919	0.000671081	CYBRD1;PMEPA1
Neural Stem/Precursor Cells	1/152	0.997705	0.999123	0	0	0.161895	0.000372028	EFNB3
Myocytes	1/163	0.998523	0.999123	0	0	0.150815	0.000222887	CMYA5
Embryonic Stem Cells	1/176	0.999123	0.999123	0	0	0.139516	0.000122431	SMAD5
