# Supplementary material for: An Image-Based Identification of Aggressive Breast Cancer Circulating Tumor Cell Subtypes
Source: Cancers (Basel). 2023 May 9;15(10):2669. doi: 10.3390/cancers15102669 (PMC10216536; doi:10.3390/cancers15102669)
Supplement: Supplementary file 1 [file cancers-15-02669-s001.zip › Suppl_Table_S6_Signaling_Reactome2016_SLR_Vs_SSR_RightClusterOut_LSSOut_UpLog2_P0.05.xlsx]

## Sheet: Sheet1
term	p-value	q-value
DNA strand elongation Homo sapiens R-HSA-69190	7.4529e-06	0.00217625
Translesion Synthesis by POLH Homo sapiens R-HSA-110320	5.49134e-05	0.00421114
PCNA-Dependent Long Patch Base Excision Repair Homo sapiens R-HSA-5651801	5.49134e-05	0.00421114
Lagging Strand Synthesis Homo sapiens R-HSA-69186	6.44204e-05	0.00421114
Resolution of AP sites via the multiple-nucleotide patch replacement pathway Homo sapiens R-HSA-110373	8.65302e-05	0.00421114
Telomere C-strand (Lagging Strand) Synthesis Homo sapiens R-HSA-174417	8.65302e-05	0.00421114
Extension of Telomeres Homo sapiens R-HSA-180786	0.000180959	0.00754857
Global Genome Nucleotide Excision Repair (GG-NER) Homo sapiens R-HSA-5696399	0.000312153	0.00939705
Resolution of Abasic Sites (AP sites) Homo sapiens R-HSA-73933	0.000354411	0.00939705
Base Excision Repair Homo sapiens R-HSA-73884	0.000354411	0.00939705
Chromosome Maintenance Homo sapiens R-HSA-73886	0.000374493	0.00939705
Translesion synthesis by Y family DNA polymerases bypasses lesions on DNA template Homo sapiens R-HSA-110313	0.000418362	0.00939705
Activation of ATR in response to replication stress Homo sapiens R-HSA-176187	0.000418362	0.00939705
Dual Incision in GG-NER Homo sapiens R-HSA-5696400	0.000489287	0.0102051
Synthesis of DNA Homo sapiens R-HSA-69239	0.000591315	0.0115109
DNA Replication Homo sapiens R-HSA-69306	0.000796589	0.0136851
DNA Damage Bypass Homo sapiens R-HSA-73893	0.000796733	0.0136851
Nucleotide Excision Repair Homo sapiens R-HSA-5696398	0.00088511	0.0142044
DNA Repair Homo sapiens R-HSA-73894	0.000924257	0.0142044
Polymerase switching on the C-strand of the telomere Homo sapiens R-HSA-174411	0.00135938	0.0180427
Polymerase switching Homo sapiens R-HSA-69091	0.00135938	0.0180427
Leading Strand Synthesis Homo sapiens R-HSA-69109	0.00135938	0.0180427
S Phase Homo sapiens R-HSA-69242	0.00147739	0.0187564
Telomere Maintenance Homo sapiens R-HSA-157579	0.00164457	0.0200089
Translesion synthesis by REV1 Homo sapiens R-HSA-110312	0.00178344	0.0202997
Gap-filling DNA repair synthesis and ligation in TC-NER Homo sapiens R-HSA-6782210	0.00189708	0.0202997
Dual incision in TC-NER Homo sapiens R-HSA-6782135	0.0019863	0.0202997
Translesion synthesis by POLK Homo sapiens R-HSA-5655862	0.00201606	0.0202997
Translesion synthesis by POLI Homo sapiens R-HSA-5656121	0.00201606	0.0202997
Transcription-Coupled Nucleotide Excision Repair (TC-NER) Homo sapiens R-HSA-6781827	0.00338954	0.0329916
Gap-filling DNA repair synthesis and ligation in GG-NER Homo sapiens R-HSA-5696397	0.00369337	0.0347892
Regulation of TP53 Activity through Phosphorylation Homo sapiens R-HSA-6804756	0.00527851	0.0481664
Recognition of DNA damage by PCNA-containing replication complex Homo sapiens R-HSA-110314	0.00544817	0.0482081
Cell Cycle Checkpoints Homo sapiens R-HSA-69620	0.00586461	0.0503667
Termination of translesion DNA synthesis Homo sapiens R-HSA-5656169	0.00623783	0.0520413
HDR through Single Strand Annealing (SSA) Homo sapiens R-HSA-5685938	0.00938156	0.075099
Metabolism of proteins Homo sapiens R-HSA-392499	0.00951596	0.075099
Presynaptic phase of homologous DNA pairing and strand exchange Homo sapiens R-HSA-5693616	0.0103851	0.0798011
Homology Directed Repair Homo sapiens R-HSA-5693538	0.0114358	0.0856218
Homologous DNA Pairing and Strand Exchange Homo sapiens R-HSA-5693579	0.0119752	0.087419
RNA Polymerase II Transcription Homo sapiens R-HSA-73857	0.0130656	0.0930525
Post-translational protein modification Homo sapiens R-HSA-597592	0.0170277	0.115028
mRNA 3'-end processing Homo sapiens R-HSA-72187	0.0173329	0.115028
Post-Elongation Processing of Intron-Containing pre-mRNA Homo sapiens R-HSA-112296	0.0173329	0.115028
Asparagine N-linked glycosylation Homo sapiens R-HSA-446203	0.0193662	0.120273
Electric Transmission Across Gap Junctions Homo sapiens R-HSA-112303	0.0195964	0.120273
Transmission across Electrical Synapses Homo sapiens R-HSA-112307	0.0195964	0.120273
DNA Double-Strand Break Repair Homo sapiens R-HSA-5693532	0.0197709	0.120273
G2/M Checkpoints Homo sapiens R-HSA-69481	0.0215995	0.12834
Regulation of TP53 Activity Homo sapiens R-HSA-5633007	0.021976	0.12834
Cleavage of Growing Transcript in the Termination Region Homo sapiens R-HSA-109688	0.0235204	0.129584
RNA Polymerase II Transcription Termination Homo sapiens R-HSA-73856	0.0235204	0.129584
Post-Elongation Processing of the Transcript Homo sapiens R-HSA-76044	0.0235204	0.129584
Cell Cycle Homo sapiens R-HSA-1640170	0.0244339	0.132124
HDR through Homologous Recombination (HRR) Homo sapiens R-HSA-5685942	0.02652	0.139998
POLB-Dependent Long Patch Base Excision Repair Homo sapiens R-HSA-110362	0.0273284	0.139998
Ubiquinol biosynthesis Homo sapiens R-HSA-2142789	0.0273284	0.139998
Integrin cell surface interactions Homo sapiens R-HSA-216083	0.0288659	0.145325
COPII (Coat Protein 2) Mediated Vesicle Transport Homo sapiens R-HSA-204005	0.0296657	0.14682
Transport of Mature Transcript to Cytoplasm Homo sapiens R-HSA-72202	0.0346468	0.168614
G2/M DNA damage checkpoint Homo sapiens R-HSA-69473	0.0381351	0.174363
Biosynthesis of the N-glycan precursor (dolichol lipid-linked oligosaccharide, LLO) and transfer to a nascent protein Homo sapiens R-HSA-446193	0.0381351	0.174363
E2F-enabled inhibition of pre-replication complex formation Homo sapiens R-HSA-113507	0.0388136	0.174363
HDR through MMEJ (alt-NHEJ) Homo sapiens R-HSA-5685939	0.0388136	0.174363
Removal of the Flap Intermediate from the C-strand Homo sapiens R-HSA-174437	0.0388136	0.174363
Processing of DNA double-strand break ends Homo sapiens R-HSA-5693607	0.0408358	0.18033
Uptake and function of anthrax toxins Homo sapiens R-HSA-5210891	0.0426122	0.18033
Processive synthesis on the C-strand of the telomere Homo sapiens R-HSA-174414	0.0426122	0.18033
CDC6 association with the ORC:origin complex Homo sapiens R-HSA-68689	0.0426122	0.18033
Unfolded Protein Response (UPR) Homo sapiens R-HSA-381119	0.045492	0.185584
ATF6-alpha activates chaperones Homo sapiens R-HSA-381033	0.0463959	0.185584
The NLRP3 inflammasome Homo sapiens R-HSA-844456	0.0463959	0.185584
Unwinding of DNA Homo sapiens R-HSA-176974	0.0463959	0.185584
Transcriptional Regulation by TP53 Homo sapiens R-HSA-3700989	0.0489883	0.186045
