# Supplementary material for: An Image-Based Identification of Aggressive Breast Cancer Circulating Tumor Cell Subtypes
Source: Cancers (Basel). 2023 May 9;15(10):2669. doi: 10.3390/cancers15102669 (PMC10216536; doi:10.3390/cancers15102669)
Supplement: Supplementary file 1 [file cancers-15-02669-s001.zip › Suppl_Table_S7_Signaling_BioPlanet_SLR_Vs_SSR_RightClusterOut_LSSOut_UpLog2_P0.05.xlsx]

## Sheet: Sheet1
Term	Overlap	P-value	Adjusted P-value	Old P-value	Old Adjusted P-value	Odds Ratio	Combined Score	Genes
DNA strand elongation	1931-04-01	6.54086e-06	0.00166138	0	0	39.2968	469.103	FEN1;RFC3;RFC4;MCM8
Extension of telomeres	2022-03-28	0.000180959	0.0229818	0	0	31.4147	270.708	FEN1;RFC3;RFC4
Global genomic nucleotide excision repair (GG-NER)	1933-03-01	0.000297125	0.0251566	0	0	26.1724	212.555	RFC3;RFC4;GTF2H3
G2/M checkpoints	1943-03-01	0.00065326	0.0321324	0	0	19.6194	143.88	RFC3;RFC4;MCM8
Chromosome maintenance	4/103	0.000741173	0.0321324	0	0	10.6785	76.963	RFC3;FEN1;RFC4;MIS18A
DNA repair	4/105	0.000796589	0.0321324	0	0	10.466	74.6768	RFC3;FEN1;RFC4;GTF2H3
S phase	4/112	0.00101364	0.0321324	0	0	9.7842	67.4543	RFC3;FEN1;RFC4;MCM8
Cell cycle checkpoints	4/117	0.00119209	0.0321324	0	0	9.34891	62.9373	RFC3;RFC4;MCM8;MDM2
Leading strand biosynthesis	2022-02-14	0.00135938	0.0321324	0	0	43.0931	284.446	RFC3;RFC4
DNA replication	5/207	0.00137113	0.0321324	0	0	6.59587	43.4808	RFC3;RNASEH2B;FEN1;RFC4;MCM8
ATR activation in response to replication stress	2022-02-15	0.00156451	0.0321324	0	0	39.7762	256.962	RFC3;RFC4
Nucleotide excision repair	1958-03-01	0.00156537	0.0321324	0	0	14.2579	92.1008	RFC3;RFC4;GTF2H3
Telomere maintenance	1959-03-01	0.00164457	0.0321324	0	0	14.0026	89.7604	FEN1;RFC3;RFC4
Gap-filling DNA repair biosynthesis and ligation in global genomic nucleotide excision repair	2022-02-16	0.00178344	0.0323566	0	0	36.9332	233.758	RFC3;RFC4
Mismatch repair	2022-02-23	0.00369337	0.0625411	0	0	24.6135	137.865	RFC3;RFC4
Biosynthesis of the N-glycan precursor (dolichol lipid-linked oligosaccharide, LLO) and transfer to a nascent protein	1930-02-01	0.00623783	0.0990255	0	0	18.4536	93.6913	ALG9;ALG1
RNA polymerase II transcription	3/101	0.00748886	0.111892	0	0	7.98456	39.0791	CPSF3;MAGOH;GTF2H3
Cell cycle	6/453	0.00903289	0.127464	0	0	3.58077	16.8542	RFC3;FEN1;RFC4;MIS18A;MCM8;MDM2
Cleavage of growing transcript in the termination region	1943-02-01	0.0125275	0.167473	0	0	12.5942	55.1606	CPSF3;MAGOH
Delta Np63 pathway	1947-02-01	0.0148454	0.186891	0	0	11.4724	48.2997	HELLS;MDM2
N-glycan biosynthesis	1948-02-01	0.0154516	0.186891	0	0	11.2225	46.7982	ALG9;ALG1
Electric transmission across gap junctions	2022-01-05	0.0195964	0.211501	0	0	63.8365	251.031	PANX1
Flap intermediate removal from the telomere lagging strand (C-strand)	2022-01-05	0.0195964	0.211501	0	0	63.8365	251.031	FEN1
Transport of mature transcript to cytoplasm	1955-02-01	0.0199843	0.211501	0	0	9.73683	38.0983	CPSF3;MAGOH
Tryptophan metabolism	1958-02-01	0.022077	0.224302	0	0	9.21382	35.1343	MDM2;WARS2
Ubiquinone and other terpenoid-quinone biosynthesis	2022-01-07	0.0273284	0.251103	0	0	42.5534	153.185	COQ2
Messenger RNA splicing: major pathway	1968-02-01	0.0296657	0.251103	0	0	7.81385	27.4873	CPSF3;MAGOH
Protein metabolism	5/442	0.0306372	0.251103	0	0	3.01255	10.5004	COQ2;ALG9;FBXO6;ALG1;SUMF2
RNA polymerase II C-terminal domain phosphorylation and interaction with capping enzyme	2022-01-08	0.0311718	0.251103	0	0	36.4725	126.496	GTF2H3
SREBP control of lipid biosynthesis	2022-01-08	0.0311718	0.251103	0	0	36.4725	126.496	MBTPS2
Melanoma	1971-02-01	0.0321177	0.251103	0	0	7.47299	25.6947	MDM2;FGF13
Seven transmembrane receptor signaling through beta-arrestin	1974-02-01	0.0346468	0.251103	0	0	7.16053	24.0777	MAP2K3;MDM2
Transcription	3/181	0.034938	0.251103	0	0	4.37825	14.6854	CPSF3;MAGOH;GTF2H3
Polyadenylation of mRNA	2022-01-09	0.0350001	0.251103	0	0	31.9119	106.981	CPSF3
Tat-mediated elongation of the HIV-1 transcript	2022-01-09	0.0350001	0.251103	0	0	31.9119	106.981	GTF2H3
E2F-enabled inhibition of pre-replication complex formation	2022-01-10	0.0388136	0.251103	0	0	28.3647	92.1564	MCM8
Unfolded protein response	1979-02-01	0.0390274	0.251103	0	0	6.69388	21.7115	KLHDC3;MBTPS2
BTG family proteins and cell cycle regulation	2022-01-11	0.0426122	0.251103	0	0	25.5269	80.5531	CHAF1A
CDC6 association with the ORC-origin complex	2022-01-11	0.0426122	0.251103	0	0	25.5269	80.5531	MCM8
Unwinding of DNA	2022-01-11	0.0426122	0.251103	0	0	25.5269	80.5531	MCM8
p38 gamma/delta MAPK pathway	2022-01-11	0.0426122	0.251103	0	0	25.5269	80.5531	MAP2K3
Post-translational protein modification	3/196	0.0426148	0.251103	0	0	4.03491	12.7324	ALG9;ALG1;SUMF2
Asparagine N-linked glycosylation	1985-02-01	0.0445456	0.251103	0	0	6.20811	19.3149	ALG9;ALG1
Integrin cell surface interactions	1985-02-01	0.0445456	0.251103	0	0	6.20811	19.3149	ITGAE;JAM3
Phosphatidylethanolamine biosynthesis	2022-01-12	0.0463959	0.251103	0	0	23.2051	71.2524	PISD
Activation of chaperones by ATF6 alpha	2022-01-12	0.0463959	0.251103	0	0	23.2051	71.2524	MBTPS2
Messenger RNA processing	3/203	0.046464	0.251103	0	0	3.8923	11.9458	CPSF3;MAGOH;GTF2H3
HIV life cycle early phase	2022-01-13	0.0501649	0.258405	0	0	21.2703	63.6501	FEN1
Arylsulfatase activation	2022-01-13	0.0501649	0.258405	0	0	21.2703	63.6501	SUMF2
AKT phosphorylation of cytosolic targets	2022-01-14	0.0539192	0.258405	0	0	19.6331	57.334	MDM2
HIV-1 early elongation complex formation	2022-01-14	0.0539192	0.258405	0	0	19.6331	57.334	GTF2H3
Intronless pre-mRNA processing	2022-01-14	0.0539192	0.258405	0	0	19.6331	57.334	CPSF3
Non-homologous end-joining (NHEJ) pathway	2022-01-14	0.0539192	0.258405	0	0	19.6331	57.334	FEN1
Lagging strand processive biosynthesis	2022-01-15	0.0576588	0.266677	0	0	18.2299	52.0136	FEN1
Senescence and autophagy	1999-02-01	0.0584457	0.266677	0	0	5.30834	15.0739	MAP2K3;MDM2
Integrin-mediated cell adhesion	2/100	0.0594898	0.266677	0	0	5.25391	14.8263	MAP2K3;ITGAE
Fibroblast growth factor receptor pathway	2/105	0.0648057	0.266677	0	0	4.9976	13.6753	MAP2K3;FGF13
HIV-1 elongation complex formation in the absence of HIV-1 Tat	2022-01-17	0.0650944	0.266677	0	0	15.9495	43.5728	GTF2H3
Inflammasomes	2022-01-17	0.0650944	0.266677	0	0	15.9495	43.5728	PANX1
SUMOylation by RanBP2 regulates transcriptional repression	2022-01-17	0.0650944	0.266677	0	0	15.9495	43.5728	MDM2
TAK1-mediated activation of p38 MAPK	2022-01-17	0.0650944	0.266677	0	0	15.9495	43.5728	MAP2K3
Energy-dependent regulation of mTOR by LKB1-AMPK	2022-01-17	0.0650944	0.266677	0	0	15.9495	43.5728	CAB39
Activated AMPK stimulation of fatty-acid oxidation in muscle	2022-01-18	0.0687904	0.272385	0	0	15.0106	40.1786	CAB39
Human cytomegalovirus and MAP kinase pathways	2022-01-18	0.0687904	0.272385	0	0	15.0106	40.1786	MAP2K3
Resolution of abasic sites (AP sites)	2022-01-19	0.0724719	0.272385	0	0	14.1759	37.2055	FEN1
TP53 network	2022-01-19	0.0724719	0.272385	0	0	14.1759	37.2055	MDM2
4-1BB-dependent immune response	2022-01-20	0.0761392	0.272385	0	0	13.4291	34.5826	MAP2K3
Peroxisomal lipid metabolism	2022-01-20	0.0761392	0.272385	0	0	13.4291	34.5826	AGPS
GATA3-mediated activation of Th2 cytokine expression	2022-01-20	0.0761392	0.272385	0	0	13.4291	34.5826	MAP2K3
Chondroitin sulfate biosynthesis	2022-01-20	0.0761392	0.272385	0	0	13.4291	34.5826	CHSY1
Dual incision reaction in GG-NER	2022-01-20	0.0761392	0.272385	0	0	13.4291	34.5826	GTF2H3
HIV life cycle	2/118	0.0793261	0.272878	0	0	4.43462	11.2382	FEN1;GTF2H3
Mitochondrial tRNA aminoacylation	2022-01-21	0.0797921	0.272878	0	0	12.7571	32.2541	WARS2
Glycosaminoglycan biosynthesis: chondroitin sulfate	2022-01-22	0.0834307	0.272878	0	0	12.149	30.1749	CHSY1
RNA polymerase II promoter escape	2022-01-22	0.0834307	0.272878	0	0	12.149	30.1749	GTF2H3
Post-elongation processing of intronless pre-mRNA	2022-01-23	0.0870551	0.272878	0	0	11.5962	28.3087	CPSF3
Hypoxia and p53 in the cardiovascular system	2022-01-23	0.0870551	0.272878	0	0	11.5962	28.3087	MDM2
SREBP signaling	2022-01-24	0.0906654	0.272878	0	0	11.0914	26.6258	MBTPS2
Triacylglyceride biosynthesis	2022-01-24	0.0906654	0.272878	0	0	11.0914	26.6258	AGPS
Tumor suppressor Arf inhibits ribosomal biogenesis	2022-01-24	0.0906654	0.272878	0	0	11.0914	26.6258	MDM2
RNA polymerase I transcription initiation	2022-01-25	0.0942616	0.272878	0	0	10.6287	25.1017	GTF2H3
Ck1/Cdk5 regulation by type 1 glutamate receptors	2022-01-25	0.0942616	0.272878	0	0	10.6287	25.1017	NCS1
Physiological and pathological hypertrophy of the heart	2022-01-26	0.0978437	0.272878	0	0	10.2031	23.7159	MAP2K3
Selenoamino acid metabolism	2022-01-26	0.0978437	0.272878	0	0	10.2031	23.7159	TRMT11
Integrin family cell surface interactions	2022-01-26	0.0978437	0.272878	0	0	10.2031	23.7159	ITGAE
Pentose phosphate pathway	2022-01-27	0.101412	0.272878	0	0	9.81016	22.4512	PRPS2
CTCF pathway	2022-01-27	0.101412	0.272878	0	0	9.81016	22.4512	MDM2
Cell cycle: G2/M checkpoint	2022-01-27	0.101412	0.272878	0	0	9.81016	22.4512	MDM2
Control of gene expression by vitamin D receptor	2022-01-27	0.101412	0.272878	0	0	9.81016	22.4512	CHAF1A
TNF/stress-related signaling	2022-01-27	0.101412	0.272878	0	0	9.81016	22.4512	MAP2K3
Diabetes pathways	2/137	0.102139	0.272878	0	0	3.80683	8.685	KLHDC3;MBTPS2
Capped intron-containing pre-mRNA processing	2/138	0.103385	0.272878	0	0	3.77865	8.57486	CPSF3;MAGOH
p53 signaling pathway	2/139	0.104636	0.272878	0	0	3.75088	8.46673	MDM2;HTT
PTM: gamma carboxylation, hypusine formation and arylsulfatase activation	2022-01-28	0.104966	0.272878	0	0	9.44634	21.2932	SUMF2
Messenger RNA capping	2022-01-28	0.104966	0.272878	0	0	9.44634	21.2932	GTF2H3
Dual incision reaction in TC-NER	2022-01-28	0.104966	0.272878	0	0	9.44634	21.2932	GTF2H3
PKB-mediated events	2022-01-28	0.104966	0.272878	0	0	9.44634	21.2932	CAB39
Histidine metabolism	2022-01-29	0.108506	0.272878	0	0	9.10852	20.2295	TRMT11
Association of TriC/CCT with target proteins during biosynthesis	2022-01-29	0.108506	0.272878	0	0	9.10852	20.2295	FBXO6
Integrin beta-2 pathway	2022-01-29	0.108506	0.272878	0	0	9.10852	20.2295	JAM3
Matrix metalloproteinases	2022-01-29	0.108506	0.272878	0	0	9.10852	20.2295	TCF20
Activation of the pre-replicative complex	2022-01-30	0.112033	0.273619	0	0	8.79399	19.2497	MCM8
Glutamate binding and activation of AMPA receptors and synaptic plasticity	2022-01-30	0.112033	0.273619	0	0	8.79399	19.2497	MDM2
p38-alpha and p38-beta regulation	2022-01-30	0.112033	0.273619	0	0	8.79399	19.2497	MAP2K3
NF-kappaB activation by non-typeable Hemophilus influenzae	2022-01-31	0.115546	0.27951	0	0	8.50043	18.3447	MAP2K3
Serotonin HTR1 group and FOS pathway	1932-01-01	0.119045	0.285258	0	0	8.22581	17.5066	MAP2K3
E2F-mediated regulation of DNA replication	1933-01-01	0.12253	0.288446	0	0	7.96835	16.7287	MCM8
MAPK/TRK pathway	1934-01-01	0.126002	0.288446	0	0	7.7265	16.0051	MAP2K3
Disease	5/674	0.127752	0.288446	0	0	1.94441	4.00094	KLHDC3;FEN1;MDM2;GTF2H3;MBTPS2
Basal transcription factors	1935-01-01	0.12946	0.288446	0	0	7.49887	15.3306	GTF2H3
Base excision repair	1935-01-01	0.12946	0.288446	0	0	7.49887	15.3306	FEN1
Integrated cancer pathway	1935-01-01	0.12946	0.288446	0	0	7.49887	15.3306	MDM2
Ether lipid metabolism	1935-01-01	0.12946	0.288446	0	0	7.49887	15.3306	AGPS
fMLP induced chemokine gene expression in HMC-1 cells	1935-01-01	0.12946	0.288446	0	0	7.49887	15.3306	MAP2K3
PI3K/AKT activation	1937-01-01	0.136336	0.293243	0	0	7.08155	14.1109	MDM2
Glycosphingolipid metabolism	1938-01-01	0.139754	0.293243	0	0	6.88981	13.5583	SUMF2
Signal transduction through IL-1R	1938-01-01	0.139754	0.293243	0	0	6.88981	13.5583	MAP2K3
Transport of mature mRNAs derived from intronless transcripts	1938-01-01	0.139754	0.293243	0	0	6.88981	13.5583	CPSF3
ERBB4 signaling events	1938-01-01	0.139754	0.293243	0	0	6.88981	13.5583	MDM2
Protein processing in the endoplasmic reticulum	2/166	0.13983	0.293243	0	0	3.12908	6.15592	FBXO6;MBTPS2
GAB1 signalosome	1939-01-01	0.143158	0.293243	0	0	6.70816	13.0394	MDM2
Angiotensin II-mediated activation of JNK pathway via Pyk2-dependent signaling	1939-01-01	0.143158	0.293243	0	0	6.70816	13.0394	MAP2K3
HIV-1 transcription initiation	1939-01-01	0.143158	0.293243	0	0	6.70816	13.0394	GTF2H3
E-cadherin nascent AJ-like junctions pathway	1939-01-01	0.143158	0.293243	0	0	6.70816	13.0394	ITGAE
Alpha-M beta-2 integrin signaling	1941-01-01	0.149927	0.302234	0	0	6.37212	12.0918	JAM3
Tyrosine metabolism	1941-01-01	0.149927	0.302234	0	0	6.37212	12.0918	TRMT11
Bladder cancer	1942-01-01	0.153292	0.304188	0	0	6.21639	11.6583	MDM2
Eukaryotic transcription initiation	1942-01-01	0.153292	0.304188	0	0	6.21639	11.6583	GTF2H3
Cell differentiation by G alpha (i/o) pathway inferred from mouse Neuro2A model	1943-01-01	0.156643	0.307259	0	0	6.06807	11.2489	MAP2K3
HNF3A pathway	1944-01-01	0.159982	0.307259	0	0	5.92665	10.8618	PISD
Lysine degradation	1944-01-01	0.159982	0.307259	0	0	5.92665	10.8618	SETDB1
PI3K events in ERBB2 signaling	1944-01-01	0.159982	0.307259	0	0	5.92665	10.8618	MDM2
Amino sugar and nucleotide sugar metabolism	1945-01-01	0.163307	0.307259	0	0	5.79167	10.4952	GNPDA1
RhoA signaling pathway	1945-01-01	0.163307	0.307259	0	0	5.79167	10.4952	MAP2K3
Deposition of new CENP-A-containing nucleosomes at the centromere	1945-01-01	0.163307	0.307259	0	0	5.79167	10.4952	MIS18A
Polo-like kinase 1 (PLK1) pathway	1946-01-01	0.166619	0.308915	0	0	5.66268	10.1478	PRC1
Transfer RNA aminoacylation	1946-01-01	0.166619	0.308915	0	0	5.66268	10.1478	WARS2
LKB1 signaling events	1947-01-01	0.169919	0.309818	0	0	5.5393	9.81804	CAB39
Nucleotide-binding domain, leucine rich repeat containing receptor (NLR) signaling pathways	1947-01-01	0.169919	0.309818	0	0	5.5393	9.81804	PANX1
ATM pathway	1948-01-01	0.173205	0.309818	0	0	5.42117	9.50481	MDM2
Activation of chaperones by IRE1 alpha	1948-01-01	0.173205	0.309818	0	0	5.42117	9.50481	KLHDC3
Chondroitin sulfate/dermatan sulfate metabolism	1948-01-01	0.173205	0.309818	0	0	5.42117	9.50481	CHSY1
G alpha 12 pathway	1949-01-01	0.176479	0.313466	0	0	5.30796	9.20694	MAP2K3
Mitochondrial protein import	1952-01-01	0.186224	0.325131	0	0	4.99497	8.39559	COQ2
HIV infection	2/200	0.187077	0.325131	0	0	2.5873	4.33693	FEN1;GTF2H3
Protein folding	1953-01-01	0.189446	0.325131	0	0	4.89867	8.14967	FBXO6
Amyotrophic lateral sclerosis (ALS)	1953-01-01	0.189446	0.325131	0	0	4.89867	8.14967	MAP2K3
Androgen receptor regulation of biosynthesis and transcription	1953-01-01	0.189446	0.325131	0	0	4.89867	8.14967	MDM2
Phospholipid metabolism	2/205	0.194214	0.32945	0	0	2.52294	4.13457	SUMF2;PISD
RNA polymerase I transcription	1955-01-01	0.195854	0.32945	0	0	4.71676	7.69014	GTF2H3
TAp63 pathway	1955-01-01	0.195854	0.32945	0	0	4.71676	7.69014	MDM2
Keratinocyte differentiation	1957-01-01	0.202212	0.335698	0	0	4.54785	7.26946	MAP2K3
PI3K cascade	1957-01-01	0.202212	0.335698	0	0	4.54785	7.26946	MDM2
HIV-1 Nef as negative effector of Fas and TNF	1958-01-01	0.205372	0.338731	0	0	4.46784	7.07228	MDM2
Natural killer cell receptor signaling pathway	1960-01-01	0.211656	0.346842	0	0	4.31595	6.70178	MAP2K3
HIV genome transcription	1961-01-01	0.214779	0.349704	0	0	4.2438	6.52759	GTF2H3
Angiotensin II-stimulated signaling through G-proteins and beta-arrestin	1964-01-01	0.224076	0.358737	0	0	4.04111	6.04457	MAP2K3
Actin cytoskeleton regulation	2/226	0.224532	0.358737	0	0	2.28397	3.41166	ITGAE;FGF13
Glioma	1965-01-01	0.227151	0.358737	0	0	3.97776	5.89561	MDM2
Interleukin-12-mediated signaling events	1965-01-01	0.227151	0.358737	0	0	3.97776	5.89561	MAP2K3
Retinoblastoma protein regulation	1966-01-01	0.230213	0.358737	0	0	3.91637	5.75216	MDM2
Thyroid-stimulating hormone signaling pathway	1966-01-01	0.230213	0.358737	0	0	3.91637	5.75216	MAP2K3
Endochondral ossification	1966-01-01	0.230213	0.358737	0	0	3.91637	5.75216	CAB39
G1 to S cell cycle control	1967-01-01	0.233264	0.359299	0	0	3.85684	5.61395	MDM2
Focal adhesion	2/233	0.234728	0.359299	0	0	2.21398	3.20878	MAP2K3;ITGAE
AMPK signaling	1968-01-01	0.236303	0.359299	0	0	3.79908	5.48071	CAB39
Epithelial cell signaling in Helicobacter pylori infection	1968-01-01	0.236303	0.359299	0	0	3.79908	5.48071	JAM3
Carbohydrate metabolism	2/235	0.237646	0.359299	0	0	2.19475	3.15379	PRPS2;CHSY1
CDC42 signaling events	1970-01-01	0.242345	0.359974	0	0	3.68859	5.22819	MAP2K3
Signaling events mediated by VEGFR1 and VEGFR2	1970-01-01	0.242345	0.359974	0	0	3.68859	5.22819	MAP2K3
MicroRNA regulation of DNA damage response	1970-01-01	0.242345	0.359974	0	0	3.68859	5.22819	MDM2
Rac1 cell motility signaling pathway	1971-01-01	0.245348	0.362316	0	0	3.63571	5.10846	MAP2K3
Apoptosis	2/242	0.247877	0.362519	0	0	2.12998	2.97094	HELLS;MDM2
Sphingolipid metabolism	1972-01-01	0.24834	0.362519	0	0	3.58433	4.99282	SUMF2
Chronic myeloid leukemia	1973-01-01	0.251319	0.364772	0	0	3.53437	4.88107	MDM2
Peroxisome	1978-01-01	0.266044	0.375354	0	0	3.30403	4.37484	AGPS
Apoptosis regulation	1978-01-01	0.266044	0.375354	0	0	3.30403	4.37484	MDM2
Signaling by SCF-KIT	1978-01-01	0.266044	0.375354	0	0	3.30403	4.37484	MDM2
Antigen presentation: folding, assembly, and peptide loading of class I MHC proteins	2/255	0.266915	0.375354	0	0	2.0192	2.66701	LRR1;FBXO6
Glycerophospholipid metabolism	1979-01-01	0.268955	0.375354	0	0	3.26151	4.28305	PISD
p73 transcription factor network	1979-01-01	0.268955	0.375354	0	0	3.26151	4.28305	MDM2
Fc epsilon receptor I signaling pathway	1979-01-01	0.268955	0.375354	0	0	3.26151	4.28305	MAP2K3
MAP kinase signaling pathway	1981-01-01	0.274741	0.380504	0	0	3.17965	4.10787	MAP2K3
ATM-dependent DNA damage response	1982-01-01	0.277618	0.380504	0	0	3.14023	4.02424	MDM2
Regular glucocorticoid receptor pathway	1982-01-01	0.277618	0.380504	0	0	3.14023	4.02424	MDM2
FSH regulation of apoptosis	2/263	0.278637	0.380504	0	0	1.95651	2.50012	MAP2K3;FGF13
T cell signal transduction	1983-01-01	0.280483	0.380977	0	0	3.10178	3.94312	MAP2K3
Differentiation pathway in PC12 cells	1984-01-01	0.283337	0.382806	0	0	3.06426	3.86439	MAP2K3
MicroRNAs in cardiomyocyte hypertrophy	1985-01-01	0.28618	0.384601	0	0	3.02763	3.78797	MAP2K3
Glycerophospholipid biosynthesis	1986-01-01	0.289011	0.386363	0	0	2.99186	3.71376	PISD
HIF-1 degradation in normoxia	1988-01-01	0.294641	0.387766	0	0	2.92278	3.57163	USP20
Androgen receptor signaling, proteolysis, and transcription regulation	1988-01-01	0.294641	0.387766	0	0	2.92278	3.57163	MDM2
DNA replication pre-Initiation	1988-01-01	0.294641	0.387766	0	0	2.92278	3.57163	MCM8
Prostate cancer	1989-01-01	0.29744	0.389431	0	0	2.88942	3.50355	MDM2
Lipid and lipoprotein metabolism	3/489	0.304507	0.395311	0	0	1.57854	1.87698	AGPS;SUMF2;PISD
Metabolism	8/1615	0.30551	0.395311	0	0	1.2841	1.52265	PRPS2;COQ2;GNPDA1;ALG9;CHSY1;AGPS;ALG1;PISD
Neuronal system	2/283	0.307878	0.395311	0	0	1.81541	2.13865	PANX1;MDM2
Signaling by ERBB4	1993-01-01	0.308525	0.395311	0	0	2.76324	3.24944	MDM2
Cell surface interactions at the vascular wall	1994-01-01	0.311269	0.395311	0	0	2.73339	3.19014	JAM3
ERBB signaling pathway	1994-01-01	0.311269	0.395311	0	0	2.73339	3.19014	MDM2
RNA polymerase I, RNA polymerase III, and mitochondrial transcription	1995-01-01	0.314002	0.396798	0	0	2.70417	3.1324	GTF2H3
Downstream signaling events Of B cell receptor (BCR)	1998-01-01	0.322138	0.405064	0	0	2.62014	2.96803	MDM2
Granule cell survival pathway	1999-01-01	0.324829	0.406436	0	0	2.59328	2.91603	MAP2K3
GnRH signaling pathway	1/101	0.330178	0.409099	0	0	2.54115	2.81591	MAP2K3
TNF-alpha signaling pathway	1/101	0.330178	0.409099	0	0	2.54115	2.81591	MAP2K3
Signaling by ERBB2	1/102	0.332838	0.410392	0	0	2.51587	2.76771	MDM2
G alpha i pathway	1/108	0.348575	0.426895	0	0	2.37407	2.50204	MAP2K3
Signaling by insulin receptor	1/109	0.351163	0.426895	0	0	2.35197	2.46135	CAB39
MAPK signaling pathway	2/314	0.352726	0.426895	0	0	1.63245	1.70112	MAP2K3;FGF13
Glycosaminoglycan metabolism	1/110	0.35374	0.426895	0	0	2.33028	2.42161	CHSY1
Signaling by EGFR in cancer	1/111	0.356306	0.426895	0	0	2.30897	2.38278	MDM2
Epidermal growth factor receptor (EGFR) pathway	1/111	0.356306	0.426895	0	0	2.30897	2.38278	MAP2K3
Immune system	5/998	0.359472	0.426968	0	0	1.28793	1.31771	PANX1;MAP2K3;LRR1;MDM2;FBXO6
Innate immune system	2/319	0.359877	0.426968	0	0	1.60629	1.64162	PANX1;MAP2K3
mTOR signaling pathway	1/113	0.36141	0.426968	0	0	2.26751	2.30775	CAB39
Pathways in cancer	2/325	0.368421	0.433236	0	0	1.57597	1.57365	MDM2;FGF13
Leukocyte transendothelial migration	1/117	0.371497	0.43484	0	0	2.18888	2.16746	JAM3
p53 activity regulation	1/118	0.373995	0.435755	0	0	2.17006	2.13429	MDM2
G alpha s pathway	1/120	0.37896	0.437526	0	0	2.13338	2.07007	MAP2K3
Interleukin-1 regulation of extracellular matrix	1/120	0.37896	0.437526	0	0	2.13338	2.07007	TNFAIP2
Lysosome	1/121	0.381427	0.438383	0	0	2.11549	2.03898	AP3M2
Signaling by PDGF	1/122	0.383886	0.439221	0	0	2.0979	2.00855	MDM2
TGF-beta regulation of extracellular matrix	3/565	0.386772	0.440539	0	0	1.35973	1.29164	GNPDA1;TNFAIP2;STEAP2
Influenza viral RNA transcription and replication	1/125	0.391203	0.441624	0	0	2.04684	1.92102	MAGOH
Interleukin-1 signaling pathway	1/125	0.391203	0.441624	0	0	2.04684	1.92102	MAP2K3
Spliceosome	1/127	0.396033	0.445099	0	0	2.01414	1.86562	MAGOH
Signaling by FGFR in disease	1/128	0.398434	0.445825	0	0	1.99818	1.83876	MDM2
Cell adhesion molecules (CAMs)	1/133	0.410298	0.454916	0	0	1.92201	1.71226	JAM3
Tight junction	1/133	0.410298	0.454916	0	0	1.92201	1.71226	JAM3
TNF-alpha effects on cytokine activity, cell motility, and apoptosis	1/135	0.414978	0.454916	0	0	1.89313	1.66506	TNFAIP2
Mitotic G1-G1/S phases	1/135	0.414978	0.454916	0	0	1.89313	1.66506	MCM8
NGF signaling via TRKA from the plasma membrane	1/136	0.417305	0.454916	0	0	1.87901	1.64214	MDM2
Ubiquitin-mediated proteolysis	1/136	0.417305	0.454916	0	0	1.87901	1.64214	MDM2
Adaptive immune system	3/606	0.430412	0.465926	0	0	1.2646	1.06607	LRR1;MDM2;FBXO6
Toll-like receptor signaling pathway regulation	1/142	0.431074	0.465926	0	0	1.79851	1.5134	MAP2K3
Signaling by the B cell receptor (BCR)	1/151	0.451126	0.485534	0	0	1.68983	1.34512	MDM2
Integrated breast cancer pathway	1/152	0.453311	0.485827	0	0	1.67855	1.32803	MDM2
Integrin signaling pathway	1/155	0.459813	0.490725	0	0	1.6456	1.27853	MAP2K3
Toll receptor cascades	1/159	0.468364	0.497759	0	0	1.60362	1.21636	MAP2K3
Purine metabolism	1/164	0.478865	0.506799	0	0	1.55403	1.14429	PRPS2
Huntington's disease	1/184	0.51886	0.546602	0	0	1.38279	0.907281	HTT
TGF-beta signaling pathway	1/185	0.520778	0.546602	0	0	1.37521	0.89723	MAP2K3
Transmission across chemical synapses	1/190	0.530256	0.554259	0	0	1.33849	0.849131	MDM2
Gene expression	4/968	0.535816	0.557775	0	0	1.0488	0.654413	CPSF3;MAGOH;GTF2H3;WARS2
Endocytosis	1/201	0.550461	0.570682	0	0	1.26417	0.754706	MDM2
Signal transduction	4/1020	0.577794	0.596584	0	0	0.992388	0.544363	CAB39;MDM2;ITGAE;JAM3
Signaling by NGF	1/221	0.585023	0.601603	0	0	1.14808	0.615488	MDM2
BDNF signaling pathway	1/261	0.646466	0.662106	0	0	0.969477	0.422919	JAM3
Interleukin-4 regulation of apoptosis	1/267	0.654872	0.668022	0	0	0.94732	0.401015	ENOX2
Insulin signaling pathway	1/277	0.668446	0.679141	0	0	0.912533	0.367568	MAP2K3
T cell receptor regulation of apoptosis	2/603	0.692828	0.701108	0	0	0.834972	0.306413	HTT;STEAP2
Oncostatin M	1/311	0.710771	0.716412	0	0	0.811042	0.276893	RFC3
Hemostasis pathway	1/468	0.846532	0.849878	0	0	0.534069	0.0889796	JAM3
Interleukin-2 signaling pathway	2/847	0.853327	0.853327	0	0	0.586367	0.0930051	AP3M2;CHSY1
