# Supplementary material for: An Image-Based Identification of Aggressive Breast Cancer Circulating Tumor Cell Subtypes
Source: Cancers (Basel). 2023 May 9;15(10):2669. doi: 10.3390/cancers15102669 (PMC10216536; doi:10.3390/cancers15102669)
Supplement: Supplementary file 1 [file cancers-15-02669-s001.zip › Suppl_Table_S8_Signaling_KEGG_human2021_SLR_vs_SSR_RightClusterOut_LSS)out_upLog2P0.05.xlsx]

## Sheet: Sheet1
Term	Overlap	P-value	Adjusted P-value	Old P-value	Old Adjusted P-value	Odds Ratio	Combined Score	Genes
DNA replication	1936-04-01	1.20629e-05	0.000916783	0	0	33.1483	375.417	FEN1;RNASEH2B;RFC3;RFC4
Nucleotide excision repair	1947-03-01	0.000848646	0.0322485	0	0	17.8322	126.107	RFC3;RFC4;GTF2H3
Mismatch repair	2022-02-23	0.00369337	0.0935655	0	0	24.6135	137.865	RFC3;RFC4
Various types of N-glycan biosynthesis	1939-02-01	0.0103851	0.197316	0	0	13.9586	63.7542	ALG9;ALG1
N-Glycan biosynthesis	1950-02-01	0.0166955	0.253771	0	0	10.7538	44.0111	ALG9;ALG1
Ubiquinone and other terpenoid-quinone biosynthesis	2022-01-11	0.0426122	0.539754	0	0	25.5269	80.5531	COQ2
Non-homologous end-joining	2022-01-13	0.0501649	0.544648	0	0	21.2703	63.6501	FEN1
mRNA surveillance pathway	1998-02-01	0.0574082	0.545378	0	0	5.36391	15.3277	CPSF3;MAGOH
Pentose phosphate pathway	2022-01-30	0.112033	0.655832	0	0	8.79399	19.2497	PRPS2
Base excision repair	1933-01-01	0.12253	0.655832	0	0	7.96835	16.7287	FEN1
Cellular senescence	2/156	0.126501	0.655832	0	0	3.33395	6.89296	MAP2K3;MDM2
Protein processing in endoplasmic reticulum	2/171	0.146606	0.655832	0	0	3.03573	5.82862	FBXO6;MBTPS2
Bladder cancer	1941-01-01	0.149927	0.655832	0	0	6.37212	12.0918	MDM2
Basal transcription factors	1945-01-01	0.163307	0.655832	0	0	5.79167	10.4952	GTF2H3
Amino sugar and nucleotide sugar metabolism	1948-01-01	0.173205	0.655832	0	0	5.42117	9.50481	GNPDA1
Ether lipid metabolism	1949-01-01	0.176479	0.655832	0	0	5.30796	9.20694	AGPS
Glycosaminoglycan biosynthesis	1953-01-01	0.189446	0.655832	0	0	4.89867	8.14967	CHSY1
Epstein-Barr virus infection	2/202	0.189927	0.655832	0	0	2.56117	4.2544	MAP2K3;MDM2
Viral carcinogenesis	2/203	0.191355	0.655832	0	0	2.5483	4.21393	MDM2;GTF2H3
Human immunodeficiency virus 1 infection	2/212	0.204265	0.655832	0	0	2.43797	3.87232	MAP2K3;APOBEC3F
Mineral absorption	1960-01-01	0.211656	0.655832	0	0	4.31595	6.70178	STEAP2
Lysine degradation	1963-01-01	0.220989	0.655832	0	0	4.10649	6.19933	SETDB1
Aminoacyl-tRNA biosynthesis	1966-01-01	0.230213	0.655832	0	0	3.91637	5.75216	WARS2
Fc epsilon RI signaling pathway	1968-01-01	0.236303	0.655832	0	0	3.79908	5.48071	MAP2K3
Epithelial cell signaling in Helicobacter pylori infection	1970-01-01	0.242345	0.655832	0	0	3.68859	5.22819	JAM3
Melanoma	1972-01-01	0.24834	0.655832	0	0	3.58433	4.99282	MDM2
p53 signaling pathway	1973-01-01	0.251319	0.655832	0	0	3.53437	4.88107	MDM2
Glioma	1975-01-01	0.257244	0.655832	0	0	3.4385	4.66855	MDM2
Chronic myeloid leukemia	1976-01-01	0.260189	0.655832	0	0	3.39248	4.56746	MDM2
Peroxisome	1982-01-01	0.277618	0.655832	0	0	3.14023	4.02424	AGPS
PD-L1 expression and PD-1 checkpoint pathway in cancer	1989-01-01	0.29744	0.655832	0	0	2.88942	3.50355	MAP2K3
GnRH signaling pathway	1993-01-01	0.308525	0.655832	0	0	2.76324	3.24944	MAP2K3
Prostate cancer	1997-01-01	0.319436	0.655832	0	0	2.64757	3.0214	MDM2
Inflammatory mediator regulation of TRP channels	1998-01-01	0.322138	0.655832	0	0	2.62014	2.96803	MAP2K3
Glycerophospholipid metabolism	1998-01-01	0.322138	0.655832	0	0	2.62014	2.96803	PISD
Toll-like receptor signaling pathway	1/104	0.338125	0.655832	0	0	2.46677	2.67481	MAP2K3
C-type lectin receptor signaling pathway	1/104	0.338125	0.655832	0	0	2.46677	2.67481	MDM2
TNF signaling pathway	1/112	0.358863	0.655832	0	0	2.28806	2.34483	MAP2K3
Toxoplasmosis	1/112	0.358863	0.655832	0	0	2.28806	2.34483	MAP2K3
Leukocyte transendothelial migration	1/114	0.363947	0.655832	0	0	2.24733	2.27149	JAM3
Growth hormone synthesis, secretion and action	1/119	0.376482	0.655832	0	0	2.15156	2.10183	MAP2K3
AMPK signaling pathway	1/120	0.37896	0.655832	0	0	2.13338	2.07007	CAB39
Thyroid hormone signaling pathway	1/121	0.381427	0.655832	0	0	2.11549	2.03898	MDM2
Cell cycle	1/124	0.388773	0.655832	0	0	2.06358	1.94959	MDM2
Lysosome	1/128	0.398434	0.655832	0	0	1.99818	1.83876	AP3M2
Purine metabolism	1/129	0.400825	0.655832	0	0	1.98247	1.81243	PRPS2
FoxO signaling pathway	1/131	0.40558	0.655832	0	0	1.95178	1.76135	MDM2
Yersinia infection	1/137	0.419622	0.656133	0	0	1.8651	1.61965	MAP2K3
Ubiquitin mediated proteolysis	1/140	0.42652	0.656133	0	0	1.82457	1.55471	MDM2
Signaling pathways regulating pluripotency of stem cells	1/143	0.433337	0.656133	0	0	1.78575	1.49332	SETDB1
Cell adhesion molecules	1/148	0.444521	0.656133	0	0	1.72458	1.39822	JAM3
Spliceosome	1/150	0.448933	0.656133	0	0	1.70126	1.3625	MAGOH
mTOR signaling pathway	1/154	0.457654	0.656259	0	0	1.65644	1.29475	CAB39
Hepatitis B	1/162	0.474689	0.668081	0	0	1.5735	1.17241	MAP2K3
Tight junction	1/169	0.489161	0.675932	0	0	1.5074	1.07789	JAM3
NOD-like receptor signaling pathway	1/181	0.51306	0.696295	0	0	1.40605	0.938348	PANX1
RNA transport	1/186	0.522689	0.696918	0	0	1.36771	0.887326	MAGOH
Transcriptional misregulation in cancer	1/192	0.533995	0.699696	0	0	1.32434	0.830848	MDM2
Proteoglycans in cancer	1/205	0.557594	0.699696	0	0	1.23913	0.723805	MDM2
Pathways of neurodegeneration	2/475	0.562981	0.699696	0	0	1.06796	0.613551	MAP2K3;HTT
Rap1 signaling pathway	1/210	0.566352	0.699696	0	0	1.20918	0.687464	MAP2K3
Lipid and atherosclerosis	1/215	0.57494	0.699696	0	0	1.18063	0.653464	MAP2K3
Regulation of actin cytoskeleton	1/218	0.580011	0.699696	0	0	1.16413	0.634108	ITGAE
Human cytomegalovirus infection	1/225	0.591614	0.702542	0	0	1.12735	0.591745	MDM2
Thermogenesis	1/232	0.6029	0.704929	0	0	1.0928	0.552959	MAP2K3
Shigellosis	1/246	0.624556	0.708003	0	0	1.02962	0.484655	MDM2
Salmonella infection	1/249	0.629043	0.708003	0	0	1.01701	0.47144	MAP2K3
Endocytosis	1/252	0.633477	0.708003	0	0	1.0047	0.458678	MDM2
MAPK signaling pathway	1/294	0.690322	0.759579	0	0	0.858843	0.318285	MAP2K3
Huntington disease	1/306	0.704899	0.759579	0	0	0.824548	0.288345	HTT
MicroRNAs in cancer	1/310	0.709606	0.759579	0	0	0.813708	0.279139	MDM2
Human papillomavirus infection	1/331	0.733128	0.773857	0	0	0.761111	0.236276	MDM2
PI3K-Akt signaling pathway	1/354	0.756735	0.787056	0	0	0.710685	0.198098	MDM2
Amyotrophic lateral sclerosis	1/364	0.766344	0.787056	0	0	0.690754	0.183827	MAP2K3
Herpes simplex virus 1 infection	1/498	0.864114	0.875636	0	0	0.501058	0.0731797	ZNF736
Pathways in cancer	1/531	0.881162	0.881162	0	0	0.469061	0.0593425	MDM2

## Sheet: Sheet2
Database	Term	P-value	Adjusted P-value	Combined Score	Genes
	DNA replication	1.20629e-05	0.000916783	375.417	FEN1;RNASEH2B;RFC3;RFC4
	Nucleotide excision repair	0.000848646	0.0322485	126.107	RFC3;RFC4;GTF2H3
	Mismatch repair	0.00369337	0.0935655	137.865	RFC3;RFC4
	Various types of N-glycan biosynthesis	0.0103851	0.197316	63.7542	ALG9;ALG1
	N-Glycan biosynthesis	0.0166955	0.253771	44.0111	ALG9;ALG1
