# Supplementary material for: An Image-Based Identification of Aggressive Breast Cancer Circulating Tumor Cell Subtypes
Source: Cancers (Basel). 2023 May 9;15(10):2669. doi: 10.3390/cancers15102669 (PMC10216536; doi:10.3390/cancers15102669)
Supplement: Supplementary file 1 [file cancers-15-02669-s001.zip › Suppl_Table_S9_Ontologies_GO_SLR_Vs_SSR_RightClusterOut_LSSOut_UpLog2_P0.05.xlsx]

## Sheet: Sheet1
Term	Overlap	P-value	Adjusted P-value	Old P-value	Old Adjusted P-value	Odds Ratio	Combined Score	Genes
cellular response to DNA damage stimulus (GO:0006974)	8/350	7.18699e-05	0.0211305	0	0	6.45054	61.5424	RFC3;SLF1;FEN1;RFC4;MCM8;SPRTN;FBXO6;GTF2H3
error-free translesion synthesis (GO:0070987)	2022-03-22	8.65302e-05	0.0211305	0	0	41.3476	386.808	RFC3;RFC4;SPRTN
DNA metabolic process (GO:0006259)	7/277	0.000112198	0.0211305	0	0	7.07598	64.3578	HELLS;RFC3;FEN1;RFC4;MCM8;FBXO6;GTF2H3
nucleic acid phosphodiester bond hydrolysis (GO:0090305)	1975-04-01	0.000221501	0.031287	0	0	14.9108	125.476	FEN1;RFC3;RFC4;GTF2H3
base-excision repair, gap-filling (GO:0006287)	1935-03-01	0.000354411	0.0335538	0	0	24.5341	194.925	FEN1;RFC3;RFC4
nucleotide-excision repair, DNA incision, 5'-to lesion (GO:0006296)	1937-03-01	0.000418362	0.0335538	0	0	23.0886	179.61	RFC3;RFC4;GTF2H3
nucleotide-excision repair, DNA incision (GO:0033683)	1939-03-01	0.000489287	0.0335538	0	0	21.8037	166.2	RFC3;RFC4;GTF2H3
positive regulation of DNA-directed DNA polymerase activity (GO:1900264)	2022-02-09	0.000544712	0.0335538	0	0	73.8924	555.32	RFC3;RFC4
regulation of DNA-directed DNA polymerase activity (GO:1900262)	2022-02-09	0.000544712	0.0335538	0	0	73.8924	555.32	RFC3;RFC4
translesion synthesis (GO:0019985)	1942-03-01	0.00060941	0.0335538	0	0	20.1235	148.975	RFC3;RFC4;SPRTN
DNA synthesis involved in DNA repair (GO:0000731)	1943-03-01	0.00065326	0.0335538	0	0	19.6194	143.88	RFC3;RFC4;SPRTN
postreplication repair (GO:0006301)	1946-03-01	0.000796733	0.0364288	0	0	18.2479	130.198	RFC3;RFC4;SPRTN
DNA replication (GO:0006260)	4/108	0.00088511	0.0364288	0	0	10.1626	71.4408	RFC3;FEN1;RFC4;MCM8
base-excision repair (GO:0006284)	1948-03-01	0.00090266	0.0364288	0	0	17.4351	122.223	FEN1;RFC3;RFC4
DNA repair (GO:0006281)	6/298	0.00116274	0.0412511	0	0	5.52515	37.3333	RFC3;FEN1;RFC4;SPRTN;FBXO6;GTF2H3
oligosaccharide-lipid intermediate biosynthetic process (GO:0006490)	2022-02-13	0.00116817	0.0412511	0	0	47.013	317.446	ALG9;ALG1
negative regulation of single stranded viral RNA replication via double stranded DNA intermediate (GO:0045869)	2022-02-15	0.00156451	0.0519969	0	0	39.7762	256.962	APOBEC3F;SETDB1
dolichol-linked oligosaccharide biosynthetic process (GO:0006488)	2022-02-17	0.00201606	0.060866	0	0	34.4693	213.937	ALG9;ALG1
regulation of single stranded viral RNA replication via double stranded DNA intermediate (GO:0045091)	2022-02-18	0.00226227	0.060866	0	0	32.3133	196.833	APOBEC3F;SETDB1
DNA strand elongation (GO:0022616)	2022-02-18	0.00226227	0.060866	0	0	32.3133	196.833	RFC3;RFC4
DNA strand elongation involved in DNA replication (GO:0006271)	2022-02-18	0.00226227	0.060866	0	0	32.3133	196.833	RFC3;RFC4
transcription-coupled nucleotide-excision repair (GO:0006283)	1973-03-01	0.00302431	0.0756941	0	0	11.1942	64.9382	RFC3;RFC4;GTF2H3
error-prone translesion synthesis (GO:0042276)	2022-02-21	0.00308135	0.0756941	0	0	27.2071	157.322	RFC3;RFC4
nucleotide-excision repair, DNA gap filling (GO:0006297)	2022-02-24	0.00401886	0.0946106	0	0	23.4935	129.608	RFC3;RFC4
chromatin remodeling at centromere (GO:0031055)	1932-02-01	0.00707639	0.159926	0	0	17.2216	85.2642	HELLS;MIS18A
protein destabilization (GO:0031648)	1934-02-01	0.00796307	0.166635	0	0	16.1437	78.0214	MDM2;HTT
protein localization to chromosome (GO:0034502)	1934-02-01	0.00796307	0.166635	0	0	16.1437	78.0214	SLF1;MCM8
nucleotide-excision repair (GO:0006289)	3/105	0.00832987	0.168085	0	0	7.66989	36.7227	RFC3;RFC4;GTF2H3
centromere complex assembly (GO:0034508)	1937-02-01	0.00938156	0.182779	0	0	14.7577	68.9038	HELLS;MIS18A
DNA-dependent DNA replication (GO:0006261)	3/129	0.0145201	0.200632	0	0	6.20144	26.2459	RFC3;RFC4;MCM8
RNA catabolic process (GO:0006401)	1949-02-01	0.0160683	0.200632	0	0	10.9831	45.3703	FEN1;RNASEH2B
cellular macromolecule catabolic process (GO:0044265)	1953-02-01	0.0186385	0.200632	0	0	10.1197	40.3019	RNASEH2B;FBXO6
protein-DNA complex assembly (GO:0065004)	3/143	0.0190645	0.200632	0	0	5.57735	22.0859	CHAF1A;MCM8;GTF2H3
negative regulation of viral genome replication (GO:0045071)	1954-02-01	0.0193064	0.200632	0	0	9.92458	39.1755	APOBEC3F;SETDB1
protein localization to site of double-strand break (GO:1990166)	2022-01-05	0.0195964	0.200632	0	0	63.8365	251.031	SLF1
5-phosphoribose 1-diphosphate biosynthetic process (GO:0006015)	2022-01-05	0.0195964	0.200632	0	0	63.8365	251.031	PRPS2
5-phosphoribose 1-diphosphate metabolic process (GO:0046391)	2022-01-05	0.0195964	0.200632	0	0	63.8365	251.031	PRPS2
exocyst localization (GO:0051601)	2022-01-05	0.0195964	0.200632	0	0	63.8365	251.031	TNFAIP2
negative regulation of collateral sprouting (GO:0048671)	2022-01-05	0.0195964	0.200632	0	0	63.8365	251.031	FGF13
regulation of voltage-gated sodium channel activity (GO:1905150)	2022-01-05	0.0195964	0.200632	0	0	63.8365	251.031	FGF13
hematopoietic stem cell migration (GO:0035701)	2022-01-05	0.0195964	0.200632	0	0	63.8365	251.031	JAM3
ribose phosphate metabolic process (GO:0019693)	2022-01-05	0.0195964	0.200632	0	0	63.8365	251.031	RNASEH2B
positive regulation of maintenance of mitotic sister chromatid cohesion (GO:0034184)	2022-01-05	0.0195964	0.200632	0	0	63.8365	251.031	SLF1
positive regulation of maintenance of sister chromatid cohesion (GO:0034093)	2022-01-05	0.0195964	0.200632	0	0	63.8365	251.031	SLF1
positive regulation of membrane permeability (GO:1905710)	2022-01-05	0.0195964	0.200632	0	0	63.8365	251.031	JAM3
cellular response to antibiotic (GO:0071236)	2022-01-05	0.0195964	0.200632	0	0	63.8365	251.031	MDM2
copper ion import (GO:0015677)	2022-01-05	0.0195964	0.200632	0	0	63.8365	251.031	STEAP2
regulation of maintenance of mitotic sister chromatid cohesion (GO:0034182)	2022-01-05	0.0195964	0.200632	0	0	63.8365	251.031	SLF1
p38MAPK cascade (GO:0038066)	2022-01-05	0.0195964	0.200632	0	0	63.8365	251.031	MAP2K3
mRNA 3'-end processing by stem-loop binding and cleavage (GO:0006398)	2022-01-05	0.0195964	0.200632	0	0	63.8365	251.031	CPSF3
mRNA cleavage (GO:0006379)	2022-01-05	0.0195964	0.200632	0	0	63.8365	251.031	CPSF3
protein-DNA covalent cross-linking repair (GO:0106300)	2022-01-06	0.0234699	0.200632	0	0	51.0667	191.604	SPRTN
alditol metabolic process (GO:0019400)	2022-01-06	0.0234699	0.200632	0	0	51.0667	191.604	COQ2
glycerol ether biosynthetic process (GO:0046504)	2022-01-06	0.0234699	0.200632	0	0	51.0667	191.604	AGPS
imitative learning (GO:0098596)	2022-01-06	0.0234699	0.200632	0	0	51.0667	191.604	HTT
cellular lipid biosynthetic process (GO:0097384)	2022-01-06	0.0234699	0.200632	0	0	51.0667	191.604	AGPS
cerebral cortex cell migration (GO:0021795)	2022-01-06	0.0234699	0.200632	0	0	51.0667	191.604	FGF13
maintenance of DNA methylation (GO:0010216)	2022-01-06	0.0234699	0.200632	0	0	51.0667	191.604	HELLS
telencephalon cell migration (GO:0022029)	2022-01-06	0.0234699	0.200632	0	0	51.0667	191.604	FGF13
mitochondrial protein catabolic process (GO:0035694)	2022-01-06	0.0234699	0.200632	0	0	51.0667	191.604	PISD
vocal learning (GO:0042297)	2022-01-06	0.0234699	0.200632	0	0	51.0667	191.604	HTT
N-acetylneuraminate catabolic process (GO:0019262)	2022-01-06	0.0234699	0.200632	0	0	51.0667	191.604	GNPDA1
protein localization to non-motile cilium (GO:0097499)	2022-01-06	0.0234699	0.200632	0	0	51.0667	191.604	ZDHHC3
cellular protein catabolic process (GO:0044257)	1960-02-01	0.0235204	0.200632	0	0	8.89521	33.356	MDM2;PISD
regulation of signal transduction by p53 class mediator (GO:1901796)	3/156	0.0239125	0.200632	0	0	5.1001	19.0405	RFC3;RFC4;MDM2
positive regulation of DNA biosynthetic process (GO:2000573)	1961-02-01	0.0242563	0.200632	0	0	8.744	32.5196	RFC3;RFC4
proteolysis (GO:0006508)	4/287	0.0269642	0.200632	0	0	3.70092	13.3723	SPRTN;MDM2;FBXO6;SPG7
amino sugar catabolic process (GO:0046348)	2022-01-07	0.0273284	0.200632	0	0	42.5534	153.185	GNPDA1
histone H3-K9 methylation (GO:0051567)	2022-01-07	0.0273284	0.200632	0	0	42.5534	153.185	SETDB1
hypotonic response (GO:0006971)	2022-01-07	0.0273284	0.200632	0	0	42.5534	153.185	CAB39
ribose phosphate biosynthetic process (GO:0046390)	2022-01-07	0.0273284	0.200632	0	0	42.5534	153.185	PRPS2
cellular hypotonic response (GO:0071476)	2022-01-07	0.0273284	0.200632	0	0	42.5534	153.185	CAB39
TRAIL-activated apoptotic signaling pathway (GO:0036462)	2022-01-07	0.0273284	0.200632	0	0	42.5534	153.185	ZDHHC3
positive regulation of synaptic transmission, GABAergic (GO:0032230)	2022-01-07	0.0273284	0.200632	0	0	42.5534	153.185	ZDHHC3
protein N-linked glycosylation (GO:0006487)	1967-02-01	0.0288659	0.200632	0	0	7.93447	28.1284	ALG9;ALG1
RNA 3'-end processing (GO:0031123)	1969-02-01	0.0304744	0.200632	0	0	7.69684	26.8687	CPSF3;MAGOH
regulation of cardiac muscle cell action potential involved in regulation of contraction (GO:0098909)	2022-01-08	0.0311718	0.200632	0	0	36.4725	126.496	FGF13
regulation of collateral sprouting (GO:0048670)	2022-01-08	0.0311718	0.200632	0	0	36.4725	126.496	FGF13
negative regulation of potassium ion transmembrane transporter activity (GO:1901017)	2022-01-08	0.0311718	0.200632	0	0	36.4725	126.496	CAB39
regulation of intrinsic apoptotic signaling pathway by p53 class mediator (GO:1902253)	2022-01-08	0.0311718	0.200632	0	0	36.4725	126.496	MDM2
tRNA aminoacylation for mitochondrial protein translation (GO:0070127)	2022-01-08	0.0311718	0.200632	0	0	36.4725	126.496	WARS2
mitotic spindle elongation (GO:0000022)	2022-01-08	0.0311718	0.200632	0	0	36.4725	126.496	PRC1
mitotic spindle midzone assembly (GO:0051256)	2022-01-08	0.0311718	0.200632	0	0	36.4725	126.496	PRC1
regulation of protein localization to nucleolus (GO:1904749)	2022-01-08	0.0311718	0.200632	0	0	36.4725	126.496	MCRS1
protein localization to microtubule (GO:0035372)	2022-01-08	0.0311718	0.200632	0	0	36.4725	126.496	KIF20B
protein localization to microtubule cytoskeleton (GO:0072698)	2022-01-08	0.0311718	0.200632	0	0	36.4725	126.496	KIF20B
DNA-templated transcription, termination (GO:0006353)	1970-02-01	0.0312917	0.200632	0	0	7.58327	26.2715	CPSF3;GTF2H3
positive regulation of autophagy of mitochondrion (GO:1903599)	2022-01-09	0.0350001	0.200632	0	0	31.9119	106.981	HTT
regulation of sterol biosynthetic process (GO:0106118)	2022-01-09	0.0350001	0.200632	0	0	31.9119	106.981	MBTPS2
ATF6-mediated unfolded protein response (GO:0036500)	2022-01-09	0.0350001	0.200632	0	0	31.9119	106.981	MBTPS2
glucosamine-containing compound catabolic process (GO:1901072)	2022-01-09	0.0350001	0.200632	0	0	31.9119	106.981	GNPDA1
regulation of cellular extravasation (GO:0002691)	2022-01-09	0.0350001	0.200632	0	0	31.9119	106.981	JAM3
negative regulation of pathway-restricted SMAD protein phosphorylation (GO:0060394)	2022-01-09	0.0350001	0.200632	0	0	31.9119	106.981	SNX25
DNA cytosine deamination (GO:0070383)	2022-01-09	0.0350001	0.200632	0	0	31.9119	106.981	APOBEC3F
phosphorylation of RNA polymerase II C-terminal domain (GO:0070816)	2022-01-09	0.0350001	0.200632	0	0	31.9119	106.981	GTF2H3
cellular macromolecule biosynthetic process (GO:0034645)	4/314	0.0357744	0.200632	0	0	3.37394	11.237	RFC3;FEN1;RFC4;MCM8
negative regulation of cell adhesion mediated by integrin (GO:0033629)	2022-01-10	0.0388136	0.200632	0	0	28.3647	92.1564	JAM3
adherens junction assembly (GO:0034333)	2022-01-10	0.0388136	0.200632	0	0	28.3647	92.1564	JAM3
ether lipid biosynthetic process (GO:0008611)	2022-01-10	0.0388136	0.200632	0	0	28.3647	92.1564	AGPS
apical protein localization (GO:0045176)	2022-01-10	0.0388136	0.200632	0	0	28.3647	92.1564	JAM3
granulocyte migration (GO:0097530)	2022-01-10	0.0388136	0.200632	0	0	28.3647	92.1564	JAM3
UV protection (GO:0009650)	2022-01-10	0.0388136	0.200632	0	0	28.3647	92.1564	FEN1
regulation of neutrophil migration (GO:1902622)	2022-01-10	0.0388136	0.200632	0	0	28.3647	92.1564	JAM3
DNA replication-dependent nucleosome assembly (GO:0006335)	2022-01-10	0.0388136	0.200632	0	0	28.3647	92.1564	CHAF1A
DNA replication-dependent nucleosome organization (GO:0034723)	2022-01-10	0.0388136	0.200632	0	0	28.3647	92.1564	CHAF1A
N-acetylneuraminate metabolic process (GO:0006054)	2022-01-10	0.0388136	0.200632	0	0	28.3647	92.1564	GNPDA1
recombinational repair (GO:0000725)	1979-02-01	0.0390274	0.200632	0	0	6.69388	21.7115	FEN1;MCM8
mRNA 3'-end processing (GO:0031124)	1979-02-01	0.0390274	0.200632	0	0	6.69388	21.7115	CPSF3;MAGOH
regulation of G protein-coupled receptor signaling pathway (GO:0008277)	1982-02-01	0.0417518	0.200632	0	0	6.44188	20.4595	USP20;ZDHHC3
positive regulation of cellular extravasation (GO:0002693)	2022-01-11	0.0426122	0.200632	0	0	25.5269	80.5531	JAM3
positive regulation of DNA methylation-dependent heterochromatin assembly (GO:0090309)	2022-01-11	0.0426122	0.200632	0	0	25.5269	80.5531	SETDB1
glycerol metabolic process (GO:0006071)	2022-01-11	0.0426122	0.200632	0	0	25.5269	80.5531	COQ2
inhibitory synapse assembly (GO:1904862)	2022-01-11	0.0426122	0.200632	0	0	25.5269	80.5531	FGF13
negative regulation of potassium ion transmembrane transport (GO:1901380)	2022-01-11	0.0426122	0.200632	0	0	25.5269	80.5531	CAB39
lipoprotein localization (GO:0044872)	2022-01-11	0.0426122	0.200632	0	0	25.5269	80.5531	ZDHHC3
copper ion transport (GO:0006825)	2022-01-11	0.0426122	0.200632	0	0	25.5269	80.5531	STEAP2
cytidine to uridine editing (GO:0016554)	2022-01-11	0.0426122	0.200632	0	0	25.5269	80.5531	APOBEC3F
positive regulation of transcription from RNA polymerase II promoter in response to endoplasmic reticulum stress (GO:1990440)	2022-01-11	0.0426122	0.200632	0	0	25.5269	80.5531	MBTPS2
mitochondrial protein processing (GO:0034982)	2022-01-11	0.0426122	0.200632	0	0	25.5269	80.5531	SPG7
UDP-N-acetylglucosamine biosynthetic process (GO:0006048)	2022-01-11	0.0426122	0.200632	0	0	25.5269	80.5531	GNPDA1
regulation of cytokinesis (GO:0032465)	1984-02-01	0.0436067	0.203618	0	0	6.28413	19.6853	PRC1;KIF20B
regulation of sister chromatid cohesion (GO:0007063)	2022-01-12	0.0463959	0.204888	0	0	23.2051	71.2524	FEN1
purine nucleotide biosynthetic process (GO:0006164)	2022-01-12	0.0463959	0.204888	0	0	23.2051	71.2524	PRPS2
amino sugar biosynthetic process (GO:0046349)	2022-01-12	0.0463959	0.204888	0	0	23.2051	71.2524	GNPDA1
regulation of alcohol biosynthetic process (GO:1902930)	2022-01-12	0.0463959	0.204888	0	0	23.2051	71.2524	MBTPS2
carboxylic acid catabolic process (GO:0046395)	2022-01-12	0.0463959	0.204888	0	0	23.2051	71.2524	GNPDA1
chromatin assembly or disassembly (GO:0006333)	2022-01-12	0.0463959	0.204888	0	0	23.2051	71.2524	CHAF1A
regulation of cation channel activity (GO:2001257)	1989-02-01	0.0483755	0.204888	0	0	5.92148	17.9348	FGF13;CNIH3
negative regulation of chromatin organization (GO:1905268)	2022-01-13	0.0501649	0.204888	0	0	21.2703	63.6501	ATAD2
negative regulation of chromatin silencing (GO:0031936)	2022-01-13	0.0501649	0.204888	0	0	21.2703	63.6501	ATAD2
negative regulation of gene silencing (GO:0060969)	2022-01-13	0.0501649	0.204888	0	0	21.2703	63.6501	ATAD2
negative regulation of hippo signaling (GO:0035331)	2022-01-13	0.0501649	0.204888	0	0	21.2703	63.6501	MAP2K3
positive regulation of heterochromatin assembly (GO:0031453)	2022-01-13	0.0501649	0.204888	0	0	21.2703	63.6501	SETDB1
negative regulation of potassium ion transport (GO:0043267)	2022-01-13	0.0501649	0.204888	0	0	21.2703	63.6501	CAB39
positive regulation of neuron migration (GO:2001224)	2022-01-13	0.0501649	0.204888	0	0	21.2703	63.6501	KIF20B
microtubule-based transport (GO:0099111)	2022-01-13	0.0501649	0.204888	0	0	21.2703	63.6501	HTT
UDP-N-acetylglucosamine metabolic process (GO:0006047)	2022-01-13	0.0501649	0.204888	0	0	21.2703	63.6501	GNPDA1
DNA deamination (GO:0045006)	2022-01-13	0.0501649	0.204888	0	0	21.2703	63.6501	APOBEC3F
protein maturation by iron-sulfur cluster transfer (GO:0097428)	2022-01-14	0.0539192	0.204888	0	0	19.6331	57.334	CIAO1
regulation of response to endoplasmic reticulum stress (GO:1905897)	2022-01-14	0.0539192	0.204888	0	0	19.6331	57.334	MBTPS2
ether lipid metabolic process (GO:0046485)	2022-01-14	0.0539192	0.204888	0	0	19.6331	57.334	AGPS
quinone biosynthetic process (GO:1901663)	2022-01-14	0.0539192	0.204888	0	0	19.6331	57.334	COQ2
negative regulation of DNA damage response, signal transduction by p53 class mediator (GO:0043518)	2022-01-14	0.0539192	0.204888	0	0	19.6331	57.334	MDM2
regulation of cAMP-dependent protein kinase activity (GO:2000479)	2022-01-14	0.0539192	0.204888	0	0	19.6331	57.334	HTT
heterochromatin organization (GO:0070828)	2022-01-14	0.0539192	0.204888	0	0	19.6331	57.334	SETDB1
regulation of DNA methylation-dependent heterochromatin assembly (GO:0090308)	2022-01-14	0.0539192	0.204888	0	0	19.6331	57.334	SETDB1
covalent chromatin modification (GO:0016569)	2022-01-14	0.0539192	0.204888	0	0	19.6331	57.334	HELLS
double-strand break repair via homologous recombination (GO:0000724)	1997-02-01	0.0563772	0.204888	0	0	5.42064	15.5881	FEN1;MCM8
regulation of synaptic transmission, GABAergic (GO:0032228)	2022-01-15	0.0576588	0.204888	0	0	18.2299	52.0136	ZDHHC3
anterograde synaptic vesicle transport (GO:0048490)	2022-01-15	0.0576588	0.204888	0	0	18.2299	52.0136	AP3M2
positive regulation of chromosome organization (GO:2001252)	2022-01-15	0.0576588	0.204888	0	0	18.2299	52.0136	FEN1
histone H4-K5 acetylation (GO:0043981)	2022-01-15	0.0576588	0.204888	0	0	18.2299	52.0136	MCRS1
histone H4-K8 acetylation (GO:0043982)	2022-01-15	0.0576588	0.204888	0	0	18.2299	52.0136	MCRS1
regulation of integrin activation (GO:0033623)	2022-01-15	0.0576588	0.204888	0	0	18.2299	52.0136	JAM3
synaptic vesicle transport along microtubule (GO:0099517)	2022-01-15	0.0576588	0.204888	0	0	18.2299	52.0136	AP3M2
ubiquinone biosynthetic process (GO:0006744)	2022-01-15	0.0576588	0.204888	0	0	18.2299	52.0136	COQ2
ubiquinone metabolic process (GO:0006743)	2022-01-15	0.0576588	0.204888	0	0	18.2299	52.0136	COQ2
phosphatidylethanolamine biosynthetic process (GO:0006646)	2022-01-15	0.0576588	0.204888	0	0	18.2299	52.0136	PISD
electron transport chain (GO:0022900)	2022-01-15	0.0576588	0.204888	0	0	18.2299	52.0136	ENOX2
response to UV (GO:0009411)	1999-02-01	0.0584457	0.205104	0	0	5.30834	15.0739	FEN1;SPRTN
mRNA-containing ribonucleoprotein complex export from nucleus (GO:0071427)	1999-02-01	0.0584457	0.205104	0	0	5.30834	15.0739	CPSF3;MAGOH
positive regulation of cell cycle process (GO:0090068)	2/101	0.0605403	0.208927	0	0	5.20058	14.5847	FEN1;KIF20B
response to organophosphorus (GO:0046683)	2022-01-16	0.0613839	0.208927	0	0	17.0137	47.4785	RFC3
regulation of chromatin silencing (GO:0031935)	2022-01-16	0.0613839	0.208927	0	0	17.0137	47.4785	ATAD2
regulation of establishment of cell polarity (GO:2000114)	2022-01-16	0.0613839	0.208927	0	0	17.0137	47.4785	KIF20B
N-acetylglucosamine metabolic process (GO:0006044)	2022-01-16	0.0613839	0.208927	0	0	17.0137	47.4785	GNPDA1
mRNA transport (GO:0051028)	2/104	0.06373	0.210076	0	0	5.04686	13.8945	CPSF3;MAGOH
negative regulation of intrinsic apoptotic signaling pathway by p53 class mediator (GO:1902254)	2022-01-17	0.0650944	0.210076	0	0	15.9495	43.5728	MDM2
regulation of cholesterol biosynthetic process (GO:0045540)	2022-01-17	0.0650944	0.210076	0	0	15.9495	43.5728	MBTPS2
cellular response to gamma radiation (GO:0071480)	2022-01-17	0.0650944	0.210076	0	0	15.9495	43.5728	MDM2
DNA biosynthetic process (GO:0071897)	2022-01-17	0.0650944	0.210076	0	0	15.9495	43.5728	RFC3
protein autoprocessing (GO:0016540)	2022-01-17	0.0650944	0.210076	0	0	15.9495	43.5728	SPRTN
protein processing (GO:0016485)	2/106	0.0658876	0.210076	0	0	4.9493	13.4611	SPRTN;SPG7
regulation of cell cycle process (GO:0010564)	2/106	0.0658876	0.210076	0	0	4.9493	13.4611	PRC1;KIF20B
RNA export from nucleus (GO:0006405)	2/106	0.0658876	0.210076	0	0	4.9493	13.4611	CPSF3;MAGOH
mRNA export from nucleus (GO:0006406)	2/107	0.0669755	0.210076	0	0	4.90192	13.252	CPSF3;MAGOH
negative regulation of cation transmembrane transport (GO:1904063)	2022-01-18	0.0687904	0.210076	0	0	15.0106	40.1786	CAB39
base conversion or substitution editing (GO:0016553)	2022-01-18	0.0687904	0.210076	0	0	15.0106	40.1786	APOBEC3F
glycoprotein catabolic process (GO:0006516)	2022-01-18	0.0687904	0.210076	0	0	15.0106	40.1786	FBXO6
regulation of catabolic process (GO:0009894)	2022-01-18	0.0687904	0.210076	0	0	15.0106	40.1786	MDM2
regulation of establishment or maintenance of cell polarity (GO:0032878)	2022-01-18	0.0687904	0.210076	0	0	15.0106	40.1786	KIF20B
negative regulation of signal transduction by p53 class mediator (GO:1901797)	2022-01-18	0.0687904	0.210076	0	0	15.0106	40.1786	MDM2
nucleotide biosynthetic process (GO:0009165)	2022-01-18	0.0687904	0.210076	0	0	15.0106	40.1786	PRPS2
tRNA metabolic process (GO:0006399)	2022-01-18	0.0687904	0.210076	0	0	15.0106	40.1786	DTD2
mitochondrial fusion (GO:0008053)	2022-01-18	0.0687904	0.210076	0	0	15.0106	40.1786	SPG7
regulation of protein serine/threonine kinase activity (GO:0071900)	2/111	0.0713868	0.210076	0	0	4.72108	12.462	CAB39;HTT
positive regulation of cilium assembly (GO:0045724)	2022-01-19	0.0724719	0.210076	0	0	14.1759	37.2055	HTT
regulation of autophagy of mitochondrion (GO:1903146)	2022-01-19	0.0724719	0.210076	0	0	14.1759	37.2055	HTT
carbohydrate derivative catabolic process (GO:1901136)	2022-01-19	0.0724719	0.210076	0	0	14.1759	37.2055	FBXO6
histone H4-K16 acetylation (GO:0043984)	2022-01-19	0.0724719	0.210076	0	0	14.1759	37.2055	MCRS1
regulation of mitochondrial membrane permeability (GO:0046902)	2022-01-19	0.0724719	0.210076	0	0	14.1759	37.2055	SPG7
nucleotide-sugar biosynthetic process (GO:0009226)	2022-01-19	0.0724719	0.210076	0	0	14.1759	37.2055	GNPDA1
DNA alkylation (GO:0006305)	2022-01-19	0.0724719	0.210076	0	0	14.1759	37.2055	HELLS
DNA methylation or demethylation (GO:0044728)	2022-01-19	0.0724719	0.210076	0	0	14.1759	37.2055	HELLS
protein-containing complex subunit organization (GO:0043933)	2/112	0.0725042	0.210076	0	0	4.67792	12.2754	MDM2;SPG7
cardiac ventricle development (GO:0003231)	2022-01-20	0.0761392	0.215706	0	0	13.4291	34.5826	TMEM65
regulation of granulocyte chemotaxis (GO:0071622)	2022-01-20	0.0761392	0.215706	0	0	13.4291	34.5826	JAM3
regulation of hippo signaling (GO:0035330)	2022-01-20	0.0761392	0.215706	0	0	13.4291	34.5826	MAP2K3
regulation of nuclear division (GO:0051783)	2022-01-20	0.0761392	0.215706	0	0	13.4291	34.5826	KIF20B
positive regulation of protein-containing complex assembly (GO:0031334)	2/118	0.0793261	0.215706	0	0	4.43462	11.2382	SLF1;GTF2H3
regulation of transposition (GO:0010528)	2022-01-21	0.0797921	0.215706	0	0	12.7571	32.2541	APOBEC3F
negative regulation of ion transmembrane transporter activity (GO:0032413)	2022-01-21	0.0797921	0.215706	0	0	12.7571	32.2541	CAB39
negative regulation of microtubule depolymerization (GO:0007026)	2022-01-21	0.0797921	0.215706	0	0	12.7571	32.2541	FGF13
regulation of cholesterol metabolic process (GO:0090181)	2022-01-21	0.0797921	0.215706	0	0	12.7571	32.2541	MBTPS2
chondroitin sulfate biosynthetic process (GO:0030206)	2022-01-21	0.0797921	0.215706	0	0	12.7571	32.2541	CHSY1
nucleotide-excision repair, DNA incision, 3'-to lesion (GO:0006295)	2022-01-21	0.0797921	0.215706	0	0	12.7571	32.2541	GTF2H3
nucleotide-excision repair, preincision complex stabilization (GO:0006293)	2022-01-21	0.0797921	0.215706	0	0	12.7571	32.2541	GTF2H3
mitochondrial calcium ion transmembrane transport (GO:0006851)	2022-01-21	0.0797921	0.215706	0	0	12.7571	32.2541	SPG7
protein localization to chromatin (GO:0071168)	2022-01-21	0.0797921	0.215706	0	0	12.7571	32.2541	MCM8
positive regulation of calcium ion transmembrane transporter activity (GO:1901021)	2022-01-22	0.0834307	0.218233	0	0	12.149	30.1749	HTT
cellular response to osmotic stress (GO:0071470)	2022-01-22	0.0834307	0.218233	0	0	12.149	30.1749	CAB39
membrane protein intracellular domain proteolysis (GO:0031293)	2022-01-22	0.0834307	0.218233	0	0	12.149	30.1749	MBTPS2
metallo-sulfur cluster assembly (GO:0031163)	2022-01-22	0.0834307	0.218233	0	0	12.149	30.1749	CIAO1
nucleotide-excision repair, DNA duplex unwinding (GO:0000717)	2022-01-22	0.0834307	0.218233	0	0	12.149	30.1749	GTF2H3
organelle fusion (GO:0048284)	2022-01-22	0.0834307	0.218233	0	0	12.149	30.1749	SPG7
protein localization to cell junction (GO:1902414)	2022-01-22	0.0834307	0.218233	0	0	12.149	30.1749	JAM3
cellular component assembly (GO:0022607)	3/261	0.084501	0.218914	0	0	3.00841	7.43377	CHAF1A;MDM2;SPG7
nucleotide metabolic process (GO:0009117)	2022-01-23	0.0870551	0.218914	0	0	11.5962	28.3087	RNASEH2B
peptidyl-L-cysteine S-palmitoylation (GO:0018230)	2022-01-23	0.0870551	0.218914	0	0	11.5962	28.3087	ZDHHC3
vesicle transport along microtubule (GO:0047496)	2022-01-23	0.0870551	0.218914	0	0	11.5962	28.3087	HTT
DNA methylation (GO:0006306)	2022-01-23	0.0870551	0.218914	0	0	11.5962	28.3087	HELLS
peptidyl-S-diacylglycerol-L-cysteine biosynthetic process from peptidyl-cysteine (GO:0018231)	2022-01-23	0.0870551	0.218914	0	0	11.5962	28.3087	ZDHHC3
protein-containing complex assembly (GO:0065003)	3/267	0.0890187	0.218914	0	0	2.93914	7.10952	MDM2;SPG7;CNIH3
protein deubiquitination (GO:0016579)	3/267	0.0890187	0.218914	0	0	2.93914	7.10952	USP20;MCRS1;MDM2
establishment of mitotic spindle orientation (GO:0000132)	2022-01-24	0.0906654	0.218914	0	0	11.0914	26.6258	HTT
purine nucleotide metabolic process (GO:0006163)	2022-01-24	0.0906654	0.218914	0	0	11.0914	26.6258	PRPS2
response to gamma radiation (GO:0010332)	2022-01-24	0.0906654	0.218914	0	0	11.0914	26.6258	MDM2
heterochromatin assembly (GO:0031507)	2022-01-24	0.0906654	0.218914	0	0	11.0914	26.6258	HELLS
negative regulation of ossification (GO:0030279)	2022-01-24	0.0906654	0.218914	0	0	11.0914	26.6258	CHSY1
negative regulation of protein depolymerization (GO:1901880)	2022-01-24	0.0906654	0.218914	0	0	11.0914	26.6258	FGF13
iron-sulfur cluster assembly (GO:0016226)	2022-01-24	0.0906654	0.218914	0	0	11.0914	26.6258	CIAO1
positive regulation of transcription from RNA polymerase II promoter in response to stress (GO:0036003)	2022-01-24	0.0906654	0.218914	0	0	11.0914	26.6258	MBTPS2
DNA packaging (GO:0006323)	2022-01-24	0.0906654	0.218914	0	0	11.0914	26.6258	CHAF1A
protein K48-linked deubiquitination (GO:0071108)	2022-01-24	0.0906654	0.218914	0	0	11.0914	26.6258	USP20
protein glycosylation (GO:0006486)	2/130	0.0935343	0.220987	0	0	4.01644	9.51665	ALG9;ALG1
receptor catabolic process (GO:0032801)	2022-01-25	0.0942616	0.220987	0	0	10.6287	25.1017	SNX25
regulation of AMPA receptor activity (GO:2000311)	2022-01-25	0.0942616	0.220987	0	0	10.6287	25.1017	CNIH3
regulation of cardiac muscle cell action potential (GO:0098901)	2022-01-25	0.0942616	0.220987	0	0	10.6287	25.1017	FGF13
positive regulation of peptidyl-threonine phosphorylation (GO:0010800)	2022-01-25	0.0942616	0.220987	0	0	10.6287	25.1017	CAB39
regulation of microtubule depolymerization (GO:0031114)	2022-01-25	0.0942616	0.220987	0	0	10.6287	25.1017	FGF13
regulation of neutrophil chemotaxis (GO:0090022)	2022-01-25	0.0942616	0.220987	0	0	10.6287	25.1017	JAM3
protein modification by small protein removal (GO:0070646)	3/276	0.0959825	0.22291	0	0	2.84095	6.65802	USP20;MCRS1;MDM2
purine-containing compound biosynthetic process (GO:0072522)	2022-01-26	0.0978437	0.22291	0	0	10.2031	23.7159	PRPS2
global genome nucleotide-excision repair (GO:0070911)	2022-01-26	0.0978437	0.22291	0	0	10.2031	23.7159	GTF2H3
RNA polyadenylation (GO:0043631)	2022-01-26	0.0978437	0.22291	0	0	10.2031	23.7159	CPSF3
negative regulation of transposition (GO:0010529)	2022-01-26	0.0978437	0.22291	0	0	10.2031	23.7159	APOBEC3F
mRNA polyadenylation (GO:0006378)	2022-01-26	0.0978437	0.22291	0	0	10.2031	23.7159	CPSF3
regulation of potassium ion transmembrane transporter activity (GO:1901016)	2022-01-26	0.0978437	0.22291	0	0	10.2031	23.7159	CAB39
protein localization to plasma membrane (GO:0072659)	2/136	0.100896	0.223796	0	0	3.83543	8.7972	FGF13;ZDHHC3
regulation of cardiac muscle cell contraction (GO:0086004)	2022-01-27	0.101412	0.223796	0	0	9.81016	22.4512	FGF13
positive regulation of mitotic cell cycle (GO:0045931)	2022-01-27	0.101412	0.223796	0	0	9.81016	22.4512	MDM2
chondroitin sulfate proteoglycan biosynthetic process (GO:0050650)	2022-01-27	0.101412	0.223796	0	0	9.81016	22.4512	CHSY1
microtubule polymerization or depolymerization (GO:0031109)	2022-01-27	0.101412	0.223796	0	0	9.81016	22.4512	FGF13
negative regulation of axonogenesis (GO:0050771)	2022-01-28	0.104966	0.223796	0	0	9.44634	21.2932	FGF13
positive regulation of defense response to virus by host (GO:0002230)	2022-01-28	0.104966	0.223796	0	0	9.44634	21.2932	APOBEC3F
regulation of calcium-mediated signaling (GO:0050848)	2022-01-28	0.104966	0.223796	0	0	9.44634	21.2932	HTT
histone mRNA metabolic process (GO:0008334)	2022-01-28	0.104966	0.223796	0	0	9.44634	21.2932	CPSF3
regulation of DNA damage response, signal transduction by p53 class mediator (GO:0043516)	2022-01-28	0.104966	0.223796	0	0	9.44634	21.2932	MDM2
RNA phosphodiester bond hydrolysis (GO:0090501)	2022-01-28	0.104966	0.223796	0	0	9.44634	21.2932	CPSF3
macromolecule catabolic process (GO:0009057)	2022-01-28	0.104966	0.223796	0	0	9.44634	21.2932	SNX25
cristae formation (GO:0042407)	2022-01-28	0.104966	0.223796	0	0	9.44634	21.2932	SPG7
regulation of neuron migration (GO:2001222)	2022-01-28	0.104966	0.223796	0	0	9.44634	21.2932	KIF20B
regulation of phosphatase activity (GO:0010921)	2022-01-28	0.104966	0.223796	0	0	9.44634	21.2932	HTT
regulation of plasma membrane bounded cell projection organization (GO:0120035)	2022-01-28	0.104966	0.223796	0	0	9.44634	21.2932	NCS1
protein localization to cell surface (GO:0034394)	2022-01-28	0.104966	0.223796	0	0	9.44634	21.2932	JAM3
protein localization to cell periphery (GO:1990778)	2/140	0.105891	0.22492	0	0	3.72351	8.36055	FGF13;ZDHHC3
establishment of mitotic spindle localization (GO:0040001)	2022-01-29	0.108506	0.227693	0	0	9.10852	20.2295	HTT
positive regulation of leukocyte migration (GO:0002687)	2022-01-29	0.108506	0.227693	0	0	9.10852	20.2295	JAM3
nucleotide-excision repair, preincision complex assembly (GO:0006294)	2022-01-29	0.108506	0.227693	0	0	9.10852	20.2295	GTF2H3
establishment of spindle orientation (GO:0051294)	2022-01-30	0.112033	0.227693	0	0	8.79399	19.2497	HTT
extrinsic apoptotic signaling pathway via death domain receptors (GO:0008625)	2022-01-30	0.112033	0.227693	0	0	8.79399	19.2497	ZDHHC3
heterotypic cell-cell adhesion (GO:0034113)	2022-01-30	0.112033	0.227693	0	0	8.79399	19.2497	JAM3
CENP-A containing chromatin organization (GO:0061641)	2022-01-30	0.112033	0.227693	0	0	8.79399	19.2497	MIS18A
CENP-A containing nucleosome assembly (GO:0034080)	2022-01-30	0.112033	0.227693	0	0	8.79399	19.2497	MIS18A
maintenance of blood-brain barrier (GO:0035633)	2022-01-30	0.112033	0.227693	0	0	8.79399	19.2497	JAM3
chondroitin sulfate metabolic process (GO:0030204)	2022-01-30	0.112033	0.227693	0	0	8.79399	19.2497	CHSY1
termination of RNA polymerase I transcription (GO:0006363)	2022-01-30	0.112033	0.227693	0	0	8.79399	19.2497	GTF2H3
microtubule polymerization (GO:0046785)	2022-01-30	0.112033	0.227693	0	0	8.79399	19.2497	FGF13
protein palmitoylation (GO:0018345)	2022-01-31	0.115546	0.228776	0	0	8.50043	18.3447	ZDHHC3
negative regulation of response to DNA damage stimulus (GO:2001021)	2022-01-31	0.115546	0.228776	0	0	8.50043	18.3447	MDM2
organelle transport along microtubule (GO:0072384)	2022-01-31	0.115546	0.228776	0	0	8.50043	18.3447	HTT
phosphatidylethanolamine metabolic process (GO:0046337)	2022-01-31	0.115546	0.228776	0	0	8.50043	18.3447	PISD
mRNA processing (GO:0006397)	3/300	0.115591	0.228776	0	0	2.60819	5.62768	CPSF3;MAGOH;GTF2H3
positive regulation of transferase activity (GO:0051347)	2/148	0.116077	0.228776	0	0	3.51806	7.57615	RFC3;RFC4
positive regulation of cell population proliferation (GO:0008284)	4/474	0.117922	0.228776	0	0	2.20721	4.71841	PRC1;MDM2;KIF20B;CIAO1
7-methylguanosine mRNA capping (GO:0006370)	1932-01-01	0.119045	0.228776	0	0	8.22581	17.5066	GTF2H3
7-methylguanosine RNA capping (GO:0009452)	1932-01-01	0.119045	0.228776	0	0	8.22581	17.5066	GTF2H3
negative regulation of developmental growth (GO:0048640)	1932-01-01	0.119045	0.228776	0	0	8.22581	17.5066	FGF13
negative regulation of microtubule polymerization or depolymerization (GO:0031111)	1932-01-01	0.119045	0.228776	0	0	8.22581	17.5066	FGF13
regulation of intracellular protein transport (GO:0033157)	1932-01-01	0.119045	0.228776	0	0	8.22581	17.5066	KIF20B
transcription initiation from RNA polymerase I promoter (GO:0006361)	1932-01-01	0.119045	0.228776	0	0	8.22581	17.5066	GTF2H3
mitochondrial membrane organization (GO:0007006)	1932-01-01	0.119045	0.228776	0	0	8.22581	17.5066	SPG7
DNA damage checkpoint signaling (GO:0000077)	1932-01-01	0.119045	0.228776	0	0	8.22581	17.5066	FBXO6
protein K63-linked deubiquitination (GO:0070536)	1932-01-01	0.119045	0.228776	0	0	8.22581	17.5066	USP20
positive regulation of protein kinase activity (GO:0045860)	2/154	0.123874	0.235732	0	0	3.37816	7.05526	MAP2K3;CAB39
female gamete generation (GO:0007292)	1934-01-01	0.126002	0.235732	0	0	7.7265	16.0051	MCM8
regulation of cell adhesion mediated by integrin (GO:0033628)	1934-01-01	0.126002	0.235732	0	0	7.7265	16.0051	JAM3
histone lysine methylation (GO:0034968)	1934-01-01	0.126002	0.235732	0	0	7.7265	16.0051	SETDB1
cellular response to vascular endothelial growth factor stimulus (GO:0035924)	1934-01-01	0.126002	0.235732	0	0	7.7265	16.0051	MAP2K3
positive regulation of release of sequestered calcium ion into cytosol (GO:0051281)	1934-01-01	0.126002	0.235732	0	0	7.7265	16.0051	HTT
termination of RNA polymerase II transcription (GO:0006369)	1934-01-01	0.126002	0.235732	0	0	7.7265	16.0051	CPSF3
transcription by RNA polymerase I (GO:0006360)	1934-01-01	0.126002	0.235732	0	0	7.7265	16.0051	GTF2H3
mitotic spindle organization (GO:0007052)	2/157	0.12782	0.238343	0	0	3.31227	6.8138	CEP126;PRC1
axonal transport (GO:0098930)	1936-01-01	0.132905	0.245396	0	0	7.28425	14.7005	AP3M2
regulation of defense response to virus by host (GO:0050691)	1936-01-01	0.132905	0.245396	0	0	7.28425	14.7005	APOBEC3F
regulation of ossification (GO:0030278)	1936-01-01	0.132905	0.245396	0	0	7.28425	14.7005	CHSY1
proteasome-mediated ubiquitin-dependent protein catabolic process (GO:0043161)	3/321	0.133884	0.246399	0	0	2.43334	4.89292	UBXN11;MDM2;FBXO6
anterograde axonal transport (GO:0008089)	1937-01-01	0.136336	0.248483	0	0	7.08155	14.1109	AP3M2
positive regulation of cytokinesis (GO:0032467)	1937-01-01	0.136336	0.248483	0	0	7.08155	14.1109	KIF20B
ncRNA metabolic process (GO:0034660)	1937-01-01	0.136336	0.248483	0	0	7.08155	14.1109	DTD2
double-strand break repair (GO:0006302)	2/164	0.13714	0.249144	0	0	3.16803	6.2941	FEN1;MCM8
histone exchange (GO:0043486)	1938-01-01	0.139754	0.249876	0	0	6.88981	13.5583	MIS18A
lymphocyte proliferation (GO:0046651)	1938-01-01	0.139754	0.249876	0	0	6.88981	13.5583	HELLS
tRNA aminoacylation (GO:0043039)	1938-01-01	0.139754	0.249876	0	0	6.88981	13.5583	WARS2
DNA replication initiation (GO:0006270)	1938-01-01	0.139754	0.249876	0	0	6.88981	13.5583	MCM8
regulation of phosphoprotein phosphatase activity (GO:0043666)	1938-01-01	0.139754	0.249876	0	0	6.88981	13.5583	HTT
positive regulation of intracellular transport (GO:0032388)	1939-01-01	0.143158	0.250416	0	0	6.70816	13.0394	KIF20B
membrane protein proteolysis (GO:0033619)	1939-01-01	0.143158	0.250416	0	0	6.70816	13.0394	MBTPS2
vesicle cytoskeletal trafficking (GO:0099518)	1939-01-01	0.143158	0.250416	0	0	6.70816	13.0394	HTT
DNA integrity checkpoint signaling (GO:0031570)	1939-01-01	0.143158	0.250416	0	0	6.70816	13.0394	FBXO6
DNA replication-independent nucleosome assembly (GO:0006336)	1939-01-01	0.143158	0.250416	0	0	6.70816	13.0394	MIS18A
protein acylation (GO:0043543)	1939-01-01	0.143158	0.250416	0	0	6.70816	13.0394	ZDHHC3
regulation of peptidyl-threonine phosphorylation (GO:0010799)	1939-01-01	0.143158	0.250416	0	0	6.70816	13.0394	CAB39
positive regulation of cation channel activity (GO:2001259)	1940-01-01	0.146549	0.253212	0	0	6.53583	12.5514	HTT
regulation of sodium ion transmembrane transporter activity (GO:2000649)	1940-01-01	0.146549	0.253212	0	0	6.53583	12.5514	FGF13
positive regulation of double-strand break repair (GO:2000781)	1940-01-01	0.146549	0.253212	0	0	6.53583	12.5514	SLF1
bone development (GO:0060348)	1940-01-01	0.146549	0.253212	0	0	6.53583	12.5514	MBTPS2
nucleobase-containing compound catabolic process (GO:0034655)	1941-01-01	0.149927	0.257473	0	0	6.37212	12.0918	RNASEH2B
regulation of protein dephosphorylation (GO:0035304)	1941-01-01	0.149927	0.257473	0	0	6.37212	12.0918	HTT
cation transport (GO:0006812)	2/174	0.150704	0.258024	0	0	2.98233	5.64387	PANX1;FGF13
mitochondrion organization (GO:0007005)	2/175	0.152076	0.259586	0	0	2.96494	5.5841	SPG7;PISD
regulation of double-strand break repair (GO:2000779)	1942-01-01	0.153292	0.260873	0	0	6.21639	11.6583	SLF1
post-translational protein modification (GO:0043687)	3/345	0.155933	0.264189	0	0	2.25981	4.19948	LRR1;FBXO6;SUMF2
regulation of mitotic cell cycle (GO:0007346)	2/178	0.156205	0.264189	0	0	2.91396	5.41003	MDM2;KIF20B
tRNA aminoacylation for protein translation (GO:0006418)	1943-01-01	0.156643	0.264189	0	0	6.06807	11.2489	WARS2
protein stabilization (GO:0050821)	2/179	0.157586	0.264988	0	0	2.89735	5.35368	MCM8;TSPAN1
positive regulation of cell division (GO:0051781)	1944-01-01	0.159982	0.267425	0	0	5.92665	10.8618	KIF20B
mitotic spindle assembly (GO:0090307)	1944-01-01	0.159982	0.267425	0	0	5.92665	10.8618	PRC1
supramolecular fiber organization (GO:0097435)	3/351	0.161616	0.26936	0	0	2.22017	4.04633	CEP126;MDM2;FGF13
positive regulation of organelle assembly (GO:1902117)	1946-01-01	0.166619	0.276882	0	0	5.66268	10.1478	HTT
glycosphingolipid metabolic process (GO:0006687)	1947-01-01	0.169919	0.28121	0	0	5.5393	9.81804	SUMF2
positive regulation of blood vessel endothelial cell migration (GO:0043536)	1948-01-01	0.173205	0.28121	0	0	5.42117	9.50481	MAP2K3
positive regulation of DNA repair (GO:0045739)	1948-01-01	0.173205	0.28121	0	0	5.42117	9.50481	SLF1
Golgi to plasma membrane transport (GO:0006893)	1948-01-01	0.173205	0.28121	0	0	5.42117	9.50481	STEAP2
histone H4 acetylation (GO:0043967)	1948-01-01	0.173205	0.28121	0	0	5.42117	9.50481	MCRS1
cellular response to ionizing radiation (GO:0071479)	1948-01-01	0.173205	0.28121	0	0	5.42117	9.50481	MDM2
regulation of mitochondrion organization (GO:0010821)	1948-01-01	0.173205	0.28121	0	0	5.42117	9.50481	PISD
regulation of protein metabolic process (GO:0051246)	1948-01-01	0.173205	0.28121	0	0	5.42117	9.50481	MDM2
adherens junction organization (GO:0034332)	1949-01-01	0.176479	0.284888	0	0	5.30796	9.20694	JAM3
inner mitochondrial membrane organization (GO:0007007)	1949-01-01	0.176479	0.284888	0	0	5.30796	9.20694	SPG7
neuron migration (GO:0001764)	1950-01-01	0.17974	0.288887	0	0	5.19937	8.92339	FGF13
protein localization to membrane (GO:0072657)	2/195	0.179979	0.288887	0	0	2.655	4.5531	FGF13;ZDHHC3
DNA duplex unwinding (GO:0032508)	1951-01-01	0.182988	0.292885	0	0	5.09513	8.65323	GTF2H3
regulation of signal transduction (GO:0009966)	2/198	0.184233	0.293082	0	0	2.61397	4.42167	USP20;ZDHHC3
negative regulation of intracellular signal transduction (GO:1902532)	2/198	0.184233	0.293082	0	0	2.61397	4.42167	MAP2K3;MDM2
glycolipid metabolic process (GO:0006664)	1952-01-01	0.186224	0.293082	0	0	4.99497	8.39559	SUMF2
negative regulation of protein-containing complex assembly (GO:0031333)	1952-01-01	0.186224	0.293082	0	0	4.99497	8.39559	JAM3
signal transduction in response to DNA damage (GO:0042770)	1952-01-01	0.186224	0.293082	0	0	4.99497	8.39559	FBXO6
plasma membrane bounded cell projection morphogenesis (GO:0120039)	1952-01-01	0.186224	0.293082	0	0	4.99497	8.39559	KIF20B
positive regulation of macroautophagy (GO:0016239)	1953-01-01	0.189446	0.296502	0	0	4.89867	8.14967	HTT
IRE1-mediated unfolded protein response (GO:0036498)	1953-01-01	0.189446	0.296502	0	0	4.89867	8.14967	KLHDC3
regulation of alternative mRNA splicing, via spliceosome (GO:0000381)	1954-01-01	0.192657	0.299041	0	0	4.806	7.91474	MAGOH
cytoplasmic microtubule organization (GO:0031122)	1954-01-01	0.192657	0.299041	0	0	4.806	7.91474	CEP126
regulation of potassium ion transmembrane transport (GO:1901379)	1954-01-01	0.192657	0.299041	0	0	4.806	7.91474	CAB39
proteasomal protein catabolic process (GO:0010498)	2/205	0.194214	0.299885	0	0	2.52294	4.13457	UBXN11;MDM2
regulation of blood vessel endothelial cell migration (GO:0043535)	1955-01-01	0.195854	0.299885	0	0	4.71676	7.69014	MAP2K3
regulation of cardiac conduction (GO:1903779)	1955-01-01	0.195854	0.299885	0	0	4.71676	7.69014	TMEM65
glycoprotein metabolic process (GO:0009100)	1955-01-01	0.195854	0.299885	0	0	4.71676	7.69014	FBXO6
interstrand cross-link repair (GO:0036297)	1955-01-01	0.195854	0.299885	0	0	4.71676	7.69014	MCM8
positive regulation of interleukin-1 beta production (GO:0032731)	1956-01-01	0.199039	0.302304	0	0	4.63077	7.47523	PANX1
mitochondrial transport (GO:0006839)	1956-01-01	0.199039	0.302304	0	0	4.63077	7.47523	SPG7
DNA damage response, signal transduction by p53 class mediator resulting in cell cycle arrest (GO:0006977)	1956-01-01	0.199039	0.302304	0	0	4.63077	7.47523	MDM2
positive regulation of gene expression, epigenetic (GO:0045815)	1957-01-01	0.202212	0.304555	0	0	4.54785	7.26946	ATAD2
cellular response to peptide (GO:1901653)	1957-01-01	0.202212	0.304555	0	0	4.54785	7.26946	MDM2
regulation of mitotic nuclear division (GO:0007088)	1957-01-01	0.202212	0.304555	0	0	4.54785	7.26946	KIF20B
receptor metabolic process (GO:0043112)	1958-01-01	0.205372	0.304555	0	0	4.46784	7.07228	SNX25
RNA modification (GO:0009451)	1958-01-01	0.205372	0.304555	0	0	4.46784	7.07228	APOBEC3F
positive regulation of mitochondrion organization (GO:0010822)	1958-01-01	0.205372	0.304555	0	0	4.46784	7.07228	HTT
nucleosome assembly (GO:0006334)	1958-01-01	0.205372	0.304555	0	0	4.46784	7.07228	CHAF1A
regulation of neurotransmitter receptor activity (GO:0099601)	1958-01-01	0.205372	0.304555	0	0	4.46784	7.07228	CNIH3
regulation of pathway-restricted SMAD protein phosphorylation (GO:0060393)	1958-01-01	0.205372	0.304555	0	0	4.46784	7.07228	SNX25
protein polymerization (GO:0051258)	1959-01-01	0.20852	0.308413	0	0	4.39058	6.8832	FGF13
extracellular structure organization (GO:0043062)	2/216	0.210035	0.309843	0	0	2.39192	3.73254	ITGAE;JAM3
external encapsulating structure organization (GO:0045229)	2/217	0.211481	0.311163	0	0	2.38067	3.69866	ITGAE;JAM3
response to light stimulus (GO:0009416)	1961-01-01	0.214779	0.314379	0	0	4.2438	6.52759	SPRTN
protein lipidation (GO:0006497)	1961-01-01	0.214779	0.314379	0	0	4.2438	6.52759	ZDHHC3
positive regulation of interleukin-1 production (GO:0032732)	1962-01-01	0.21789	0.317289	0	0	4.17402	6.36023	PANX1
stress-activated MAPK cascade (GO:0051403)	1962-01-01	0.21789	0.317289	0	0	4.17402	6.36023	MAP2K3
amyloid fibril formation (GO:1990000)	1963-01-01	0.220989	0.317707	0	0	4.10649	6.19933	MDM2
COPII vesicle coating (GO:0048208)	1963-01-01	0.220989	0.317707	0	0	4.10649	6.19933	CNIH3
organonitrogen compound catabolic process (GO:1901565)	1963-01-01	0.220989	0.317707	0	0	4.10649	6.19933	GNPDA1
vesicle coating (GO:0006901)	1963-01-01	0.220989	0.317707	0	0	4.10649	6.19933	CNIH3
vesicle targeting, rough ER to cis-Golgi (GO:0048207)	1963-01-01	0.220989	0.317707	0	0	4.10649	6.19933	CNIH3
negative regulation of intrinsic apoptotic signaling pathway (GO:2001243)	1964-01-01	0.224076	0.318098	0	0	4.04111	6.04457	MDM2
regulation of cilium assembly (GO:1902017)	1964-01-01	0.224076	0.318098	0	0	4.04111	6.04457	HTT
regulation of extrinsic apoptotic signaling pathway (GO:2001236)	1964-01-01	0.224076	0.318098	0	0	4.04111	6.04457	HTT
pre-replicative complex assembly (GO:0036388)	1964-01-01	0.224076	0.318098	0	0	4.04111	6.04457	MCM8
protein catabolic process (GO:0030163)	1964-01-01	0.224076	0.318098	0	0	4.04111	6.04457	FBXO6
mitotic G1 DNA damage checkpoint signaling (GO:0031571)	1965-01-01	0.227151	0.32085	0	0	3.97776	5.89561	MDM2
protein autoubiquitination (GO:0051865)	1965-01-01	0.227151	0.32085	0	0	3.97776	5.89561	MDM2
positive regulation of cell cycle (GO:0045787)	1966-01-01	0.230213	0.323559	0	0	3.91637	5.75216	MDM2
cell-cell junction assembly (GO:0007043)	1966-01-01	0.230213	0.323559	0	0	3.91637	5.75216	JAM3
regulation of viral genome replication (GO:0045069)	1967-01-01	0.233264	0.326024	0	0	3.85684	5.61395	APOBEC3F
transcription elongation from RNA polymerase II promoter (GO:0006368)	1967-01-01	0.233264	0.326024	0	0	3.85684	5.61395	GTF2H3
positive regulation of cellular process (GO:0048522)	4/625	0.233698	0.326024	0	0	1.65754	2.40961	PRC1;MDM2;KIF20B;CIAO1
negative regulation of transforming growth factor beta receptor signaling pathway (GO:0030512)	1968-01-01	0.236303	0.328037	0	0	3.79908	5.48071	SNX25
positive regulation of protein localization to nucleus (GO:1900182)	1968-01-01	0.236303	0.328037	0	0	3.79908	5.48071	MCRS1
cellular response to decreased oxygen levels (GO:0036294)	1969-01-01	0.23933	0.329006	0	0	3.74302	5.3522	MDM2
synapse assembly (GO:0007416)	1969-01-01	0.23933	0.329006	0	0	3.74302	5.3522	FGF13
positive regulation of protein transport (GO:0051222)	1969-01-01	0.23933	0.329006	0	0	3.74302	5.3522	KIF20B
DNA-templated transcription, elongation (GO:0006354)	1969-01-01	0.23933	0.329006	0	0	3.74302	5.3522	GTF2H3
establishment of protein localization to membrane (GO:0090150)	1970-01-01	0.242345	0.330736	0	0	3.68859	5.22819	ZDHHC3
negative regulation of viral process (GO:0048525)	1970-01-01	0.242345	0.330736	0	0	3.68859	5.22819	APOBEC3F
COPII-coated vesicle budding (GO:0090114)	1970-01-01	0.242345	0.330736	0	0	3.68859	5.22819	CNIH3
negative regulation of neuron apoptotic process (GO:0043524)	1971-01-01	0.245348	0.333225	0	0	3.63571	5.10846	TOX3
nucleic acid metabolic process (GO:0090304)	1971-01-01	0.245348	0.333225	0	0	3.63571	5.10846	FEN1
negative regulation of supramolecular fiber organization (GO:1902904)	1972-01-01	0.24834	0.336186	0	0	3.58433	4.99282	FGF13
regulation of intracellular signal transduction (GO:1902531)	3/437	0.248718	0.336186	0	0	1.7724	2.46618	RFC3;RFC4;MDM2
negative regulation of cell adhesion (GO:0007162)	1973-01-01	0.251319	0.336482	0	0	3.53437	4.88107	JAM3
chromatin assembly (GO:0031497)	1973-01-01	0.251319	0.336482	0	0	3.53437	4.88107	CHAF1A
positive regulation of synaptic transmission (GO:0050806)	1973-01-01	0.251319	0.336482	0	0	3.53437	4.88107	ZDHHC3
ubiquitin-dependent ERAD pathway (GO:0030433)	1973-01-01	0.251319	0.336482	0	0	3.53437	4.88107	FBXO6
proteolysis involved in cellular protein catabolic process (GO:0051603)	1974-01-01	0.254287	0.33885	0	0	3.48577	4.77304	MDM2
DNA damage response, signal transduction by p53 class mediator (GO:0030330)	1974-01-01	0.254287	0.33885	0	0	3.48577	4.77304	MDM2
nervous system development (GO:0007399)	3/447	0.259338	0.344278	0	0	1.7316	2.337	SPG7;JRKL;FGF13
regulation of cell division (GO:0051302)	1976-01-01	0.260189	0.344278	0	0	3.39248	4.56746	PRC1
RNA transport (GO:0050658)	1976-01-01	0.260189	0.344278	0	0	3.39248	4.56746	MAGOH
RNA splicing, via transesterification reactions with bulged adenosine as nucleophile (GO:0000377)	2/251	0.261054	0.344616	0	0	2.05205	2.75596	CPSF3;MAGOH
positive regulation of protein modification by small protein conjugation or removal (GO:1903322)	1977-01-01	0.263122	0.346536	0	0	3.34767	4.4696	SPRTN
negative regulation of apoptotic signaling pathway (GO:2001234)	1978-01-01	0.266044	0.348759	0	0	3.30403	4.37484	HTT
protein modification process (GO:0036211)	1978-01-01	0.266044	0.348759	0	0	3.30403	4.37484	MCRS1
positive regulation of proteasomal ubiquitin-dependent protein catabolic process (GO:0032436)	1979-01-01	0.268955	0.350945	0	0	3.26151	4.28305	MDM2
positive regulation of ubiquitin-dependent protein catabolic process (GO:2000060)	1979-01-01	0.268955	0.350945	0	0	3.26151	4.28305	MDM2
negative regulation of extrinsic apoptotic signaling pathway (GO:2001237)	1980-01-01	0.271854	0.352288	0	0	3.22006	4.1941	HTT
lipid biosynthetic process (GO:0008610)	1980-01-01	0.271854	0.352288	0	0	3.22006	4.1941	AGPS
regulation of organelle organization (GO:0033043)	1980-01-01	0.271854	0.352288	0	0	3.22006	4.1941	PISD
positive regulation of protein ubiquitination (GO:0031398)	1982-01-01	0.277618	0.358934	0	0	3.14023	4.02424	SPRTN
glycoprotein biosynthetic process (GO:0009101)	1983-01-01	0.280483	0.360166	0	0	3.10178	3.94312	ALG1
positive regulation of plasma membrane bounded cell projection assembly (GO:0120034)	1983-01-01	0.280483	0.360166	0	0	3.10178	3.94312	HTT
regulation of interleukin-1 beta production (GO:0032651)	1983-01-01	0.280483	0.360166	0	0	3.10178	3.94312	PANX1
nuclear export (GO:0051168)	1984-01-01	0.283337	0.363005	0	0	3.06426	3.86439	MAGOH
retrograde vesicle-mediated transport, Golgi to endoplasmic reticulum (GO:0006890)	1985-01-01	0.28618	0.365818	0	0	3.02763	3.78797	HTT
positive regulation of endothelial cell migration (GO:0010595)	1986-01-01	0.289011	0.367773	0	0	2.99186	3.71376	MAP2K3
positive regulation of proteasomal protein catabolic process (GO:1901800)	1986-01-01	0.289011	0.367773	0	0	2.99186	3.71376	MDM2
ERAD pathway (GO:0036503)	1987-01-01	0.291832	0.36887	0	0	2.95692	3.64167	FBXO6
protein targeting to membrane (GO:0006612)	1987-01-01	0.291832	0.36887	0	0	2.95692	3.64167	ZDHHC3
calcium ion transmembrane transport (GO:0070588)	1987-01-01	0.291832	0.36887	0	0	2.95692	3.64167	SPG7
metal ion transport (GO:0030001)	1988-01-01	0.294641	0.370883	0	0	2.92278	3.57163	PANX1
mRNA splicing, via spliceosome (GO:0000398)	2/274	0.294737	0.370883	0	0	1.87634	2.29227	CPSF3;MAGOH
SCF-dependent proteasomal ubiquitin-dependent protein catabolic process (GO:0031146)	1989-01-01	0.29744	0.372624	0	0	2.88942	3.50355	FBXO6
post-Golgi vesicle-mediated transport (GO:0006892)	1989-01-01	0.29744	0.372624	0	0	2.88942	3.50355	STEAP2
positive regulation of autophagy (GO:0010508)	1990-01-01	0.300227	0.373631	0	0	2.85681	3.43736	HTT
sodium ion transport (GO:0006814)	1990-01-01	0.300227	0.373631	0	0	2.85681	3.43736	FGF13
regulation of mRNA splicing, via spliceosome (GO:0048024)	1990-01-01	0.300227	0.373631	0	0	2.85681	3.43736	MAGOH
positive regulation of cellular component biogenesis (GO:0044089)	1992-01-01	0.30577	0.379692	0	0	2.79374	3.31037	SLF1
regulation of heart contraction (GO:0008016)	1993-01-01	0.308525	0.382273	0	0	2.76324	3.24944	TMEM65
nucleosome organization (GO:0034728)	1994-01-01	0.311269	0.384829	0	0	2.73339	3.19014	CHAF1A
mRNA metabolic process (GO:0016071)	1995-01-01	0.314002	0.38736	0	0	2.70417	3.1324	CPSF3
protein maturation (GO:0051604)	1997-01-01	0.319436	0.392351	0	0	2.64757	3.0214	CIAO1
glycosaminoglycan biosynthetic process (GO:0006024)	1997-01-01	0.319436	0.392351	0	0	2.64757	3.0214	CHSY1
negative regulation of neuron death (GO:1901215)	1998-01-01	0.322138	0.393106	0	0	2.62014	2.96803	TOX3
RNA splicing (GO:0008380)	1998-01-01	0.322138	0.393106	0	0	2.62014	2.96803	MAGOH
regulation of neuron apoptotic process (GO:0043523)	1998-01-01	0.322138	0.393106	0	0	2.62014	2.96803	TOX3
regulation of cell cycle (GO:0051726)	2/296	0.326778	0.397909	0	0	1.73399	1.93942	MDM2;KIF20B
regulation of transforming growth factor beta receptor signaling pathway (GO:0017015)	1/100	0.327509	0.397941	0	0	2.56695	2.86534	SNX25
extracellular matrix organization (GO:0030198)	2/300	0.332569	0.400966	0	0	1.71036	1.88295	ITGAE;JAM3
mitotic sister chromatid segregation (GO:0000070)	1/102	0.332838	0.400966	0	0	2.51587	2.76771	PRC1
regulation of proteasomal ubiquitin-dependent protein catabolic process (GO:0032434)	1/102	0.332838	0.400966	0	0	2.51587	2.76771	MDM2
regulation of protein catabolic process (GO:0042176)	1/102	0.332838	0.400966	0	0	2.51587	2.76771	MDM2
small GTPase mediated signal transduction (GO:0007264)	1/106	0.343371	0.411026	0	0	2.41954	2.58635	SETDB1
positive regulation of protein serine/threonine kinase activity (GO:0071902)	1/106	0.343371	0.411026	0	0	2.41954	2.58635	CAB39
protein localization to nucleus (GO:0034504)	1/106	0.343371	0.411026	0	0	2.41954	2.58635	MDM2
negative regulation of transmembrane receptor protein serine/threonine kinase signaling pathway (GO:0090101)	1/108	0.348575	0.416374	0	0	2.37407	2.50204	SNX25
regulation of protein ubiquitination (GO:0031396)	1/109	0.351163	0.41858	0	0	2.35197	2.46135	SPRTN
protein polyubiquitination (GO:0000209)	2/314	0.352726	0.419	0	0	1.63245	1.70112	MDM2;FBXO6
response to endoplasmic reticulum stress (GO:0034976)	1/110	0.35374	0.419	0	0	2.33028	2.42161	MBTPS2
regulation of protein kinase activity (GO:0045859)	1/110	0.35374	0.419	0	0	2.33028	2.42161	MAP2K3
regulation of cell population proliferation (GO:0042127)	4/764	0.356796	0.421736	0	0	1.34463	1.38577	PRC1;MDM2;KIF20B;CIAO1
transcription by RNA polymerase II (GO:0006366)	2/320	0.361304	0.424525	0	0	1.60116	1.63004	CPSF3;GTF2H3
sulfur compound biosynthetic process (GO:0044272)	1/113	0.36141	0.424525	0	0	2.26751	2.30775	CHSY1
nuclear-transcribed mRNA catabolic process, nonsense-mediated decay (GO:0000184)	1/113	0.36141	0.424525	0	0	2.26751	2.30775	MAGOH
positive regulation of cellular component organization (GO:0051130)	1/114	0.363947	0.425097	0	0	2.24733	2.27149	SLF1
positive regulation of kinase activity (GO:0033674)	1/114	0.363947	0.425097	0	0	2.24733	2.27149	MAP2K3
negative regulation of gene expression (GO:0010629)	2/322	0.364154	0.425097	0	0	1.59099	1.60718	HELLS;SETDB1
calcium ion transport (GO:0006816)	1/115	0.366473	0.426923	0	0	2.22751	2.23604	PANX1
regulation of protein-containing complex assembly (GO:0043254)	1/116	0.36899	0.427212	0	0	2.20803	2.20137	SLF1
ion transport (GO:0006811)	1/116	0.36899	0.427212	0	0	2.20803	2.20137	PANX1
sphingolipid metabolic process (GO:0006665)	1/116	0.36899	0.427212	0	0	2.20803	2.20137	SUMF2
regulation of cellular response to stress (GO:0080135)	1/118	0.373995	0.43212	0	0	2.17006	2.13429	MBTPS2
cellular protein modification process (GO:0006464)	5/1025	0.380893	0.439193	0	0	1.25205	1.20853	MCRS1;LRR1;FBXO6;ALG1;SUMF2
defense response to symbiont (GO:0140546)	1/124	0.388773	0.447366	0	0	2.06358	1.94959	APOBEC3F
protein targeting (GO:0006605)	1/125	0.391203	0.449247	0	0	2.04684	1.92102	ZDHHC3
negative regulation of cell growth (GO:0030308)	1/126	0.393623	0.451109	0	0	2.03036	1.89303	FGF13
microtubule cytoskeleton organization involved in mitosis (GO:1902850)	1/128	0.398434	0.455699	0	0	1.99818	1.83876	CEP126
Golgi organization (GO:0007030)	1/130	0.403207	0.460227	0	0	1.967	1.78664	HTT
cellular response to hypoxia (GO:0071456)	1/131	0.40558	0.462002	0	0	1.95178	1.76135	MDM2
ubiquitin-dependent protein catabolic process (GO:0006511)	2/354	0.409068	0.464566	0	0	1.44399	1.29075	UBXN11;MDM2
RNA metabolic process (GO:0016070)	1/133	0.410298	0.464566	0	0	1.92201	1.71226	RNASEH2B
defense response to virus (GO:0051607)	1/133	0.410298	0.464566	0	0	1.92201	1.71226	APOBEC3F
gene expression (GO:0010467)	2/356	0.411828	0.465365	0	0	1.43569	1.27367	CPSF3;MAGOH
neuron projection morphogenesis (GO:0048812)	1/140	0.42652	0.480047	0	0	1.82457	1.55471	KIF20B
transcription initiation from RNA polymerase II promoter (GO:0006367)	1/140	0.42652	0.480047	0	0	1.82457	1.55471	GTF2H3
Ras protein signal transduction (GO:0007265)	1/142	0.431074	0.48229	0	0	1.79851	1.5134	SETDB1
chromatin organization (GO:0006325)	1/142	0.431074	0.48229	0	0	1.79851	1.5134	SETDB1
protein localization to organelle (GO:0033365)	1/142	0.431074	0.48229	0	0	1.79851	1.5134	MDM2
positive regulation of protein phosphorylation (GO:0001934)	2/371	0.43232	0.482729	0	0	1.37627	1.15413	MAP2K3;CAB39
positive regulation of intracellular protein transport (GO:0090316)	1/148	0.444521	0.495373	0	0	1.72458	1.39822	KIF20B
negative regulation of protein phosphorylation (GO:0001933)	1/152	0.453311	0.504174	0	0	1.67855	1.32803	SNX25
peptidyl-serine phosphorylation (GO:0018105)	1/156	0.461963	0.512788	0	0	1.6349	1.26259	CAB39
cellular response to growth factor stimulus (GO:0071363)	1/158	0.466239	0.51652	0	0	1.61391	1.23151	MAP2K3
regulation of neuron projection development (GO:0010975)	1/165	0.480941	0.531764	0	0	1.54448	1.13058	NCS1
positive regulation of transcription by RNA polymerase II (GO:0045944)	4/908	0.485065	0.535277	0	0	1.12195	0.811698	TOX3;MCRS1;ATAD2;TCF20
DNA-templated transcription, initiation (GO:0006352)	1/168	0.487118	0.536495	0	0	1.51651	1.09074	GTF2H3
peptidyl-serine modification (GO:0018209)	1/169	0.489161	0.537697	0	0	1.5074	1.07789	CAB39
cellular protein metabolic process (GO:0044267)	2/417	0.492724	0.539016	0	0	1.22084	0.86412	MCRS1;SPG7
neuron projection development (GO:0031175)	1/171	0.493223	0.539016	0	0	1.48952	1.05278	KIF20B
nuclear-transcribed mRNA catabolic process (GO:0000956)	1/171	0.493223	0.539016	0	0	1.48952	1.05278	MAGOH
positive regulation of transcription, DNA-templated (GO:0045893)	5/1183	0.504401	0.549997	0	0	1.07506	0.735752	MAP2K3;TOX3;MCRS1;ATAD2;TCF20
glycerophospholipid biosynthetic process (GO:0046474)	1/177	0.505219	0.549997	0	0	1.4383	0.98202	PISD
RNA processing (GO:0006396)	1/179	0.509155	0.553216	0	0	1.422	0.959852	MAGOH
regulated exocytosis (GO:0045055)	1/180	0.511111	0.554276	0	0	1.41398	0.949019	STEAP2
endoplasmic reticulum to Golgi vesicle-mediated transport (GO:0006888)	1/185	0.520778	0.563677	0	0	1.37521	0.89723	CNIH3
negative regulation of macromolecule metabolic process (GO:0010605)	1/194	0.537705	0.579777	0	0	1.31048	0.813082	SETDB1
regulation of programmed cell death (GO:0043067)	1/194	0.537705	0.579777	0	0	1.31048	0.813082	TOX3
endomembrane system organization (GO:0010256)	1/199	0.546852	0.588517	0	0	1.27707	0.770807	HTT
modification-dependent protein catabolic process (GO:0019941)	1/201	0.550461	0.591275	0	0	1.26417	0.754706	MDM2
generation of neurons (GO:0048699)	1/202	0.552255	0.592076	0	0	1.25781	0.746821	FGF13
negative regulation of multicellular organismal process (GO:0051241)	1/214	0.573236	0.612246	0	0	1.18623	0.660086	CHSY1
translation (GO:0006412)	1/214	0.573236	0.612246	0	0	1.18623	0.660086	WARS2
transcription, DNA-templated (GO:0006351)	1/221	0.585023	0.623657	0	0	1.14808	0.615488	GTF2H3
protein phosphorylation (GO:0006468)	2/496	0.586681	0.624246	0	0	1.02145	0.544714	CAB39;GTF2H3
cilium organization (GO:0044782)	1/228	0.596489	0.633489	0	0	1.11228	0.574708	CEP126
apoptotic process (GO:0006915)	1/231	0.601307	0.637408	0	0	1.0976	0.558296	MDM2
positive regulation of nucleic acid-templated transcription (GO:1903508)	2/511	0.603032	0.638039	0	0	0.990585	0.501023	MAP2K3;ATAD2
protein ubiquitination (GO:0016567)	2/525	0.617857	0.652503	0	0	0.963373	0.463863	MDM2;FBXO6
positive regulation of DNA-binding transcription factor activity (GO:0051091)	1/246	0.624556	0.658348	0	0	1.02962	0.484655	MBTPS2
positive regulation of signal transduction (GO:0009967)	1/252	0.633477	0.666507	0	0	1.0047	0.458678	HTT
central nervous system development (GO:0007417)	1/268	0.656254	0.689189	0	0	0.943724	0.397504	JRKL
positive regulation of cell migration (GO:0030335)	1/269	0.65763	0.689353	0	0	0.940155	0.394031	KIF20B
plasma membrane bounded cell projection assembly (GO:0120031)	1/278	0.669774	0.700782	0	0	0.909192	0.364418	CEP126
positive regulation of programmed cell death (GO:0043068)	1/286	0.680211	0.710386	0	0	0.883311	0.340386	HTT
innate immune response (GO:0045087)	1/302	0.700117	0.729734	0	0	0.835676	0.297925	APOBEC3F
MAPK cascade (GO:0000165)	1/303	0.70132	0.729734	0	0	0.832866	0.295494	FGF13
positive regulation of apoptotic process (GO:0043065)	1/310	0.709606	0.736999	0	0	0.813708	0.279139	HTT
cilium assembly (GO:0060271)	1/314	0.714239	0.74045	0	0	0.803146	0.270289	CEP126
cellular protein localization (GO:0034613)	1/329	0.730971	0.756408	0	0	0.76583	0.239997	JAM3
regulation of transcription by RNA polymerase II (GO:0006357)	2206-07-01	0.782187	0.807926	0	0	0.783525	0.192482	TOX3;MCRS1;ATAD2;MDM2;TCF20;GTF2H3;CIAO1
positive regulation of macromolecule metabolic process (GO:0010604)	1/384	0.784451	0.808787	0	0	0.654014	0.158775	SETDB1
regulation of apoptotic process (GO:0042981)	2/742	0.796553	0.818927	0	0	0.673254	0.15314	TOX3;HTT
regulation of transcription, DNA-templated (GO:0006355)	2244-07-01	0.797186	0.818927	0	0	0.768564	0.174208	MAP2K3;TOX3;ATAD2;ZNF736;MDM2;TCF20;CIAO1
protein modification by small protein conjugation (GO:0032446)	1/409	0.805148	0.825606	0	0	0.613154	0.132888	MDM2
organelle organization (GO:0006996)	1/420	0.813621	0.832783	0	0	0.59672	0.12308	HTT
organelle assembly (GO:0070925)	1/425	0.817351	0.835088	0	0	0.589532	0.118901	CEP126
regulation of nucleic acid-templated transcription (GO:1903506)	1/430	0.821008	0.837309	0	0	0.582512	0.114885	ZNF736
negative regulation of nucleic acid-templated transcription (GO:1903507)	1/464	0.844024	0.859232	0	0	0.538794	0.0913653	MDM2
regulation of cellular macromolecule biosynthetic process (GO:2000112)	1/468	0.846532	0.860235	0	0	0.534069	0.0889796	ZNF736
neutrophil degranulation (GO:0043312)	1/481	0.854411	0.86595	0	0	0.519257	0.0817015	CAB39
negative regulation of apoptotic process (GO:0043066)	1/485	0.856754	0.86595	0	0	0.51486	0.0795998	TOX3
neutrophil activation involved in immune response (GO:0002283)	1/485	0.856754	0.86595	0	0	0.51486	0.0795998	CAB39
neutrophil mediated immunity (GO:0002446)	1/488	0.858487	0.866152	0	0	0.51161	0.0780636	CAB39
negative regulation of cellular macromolecule biosynthetic process (GO:2000113)	1/547	0.88865	0.894986	0	0	0.45494	0.0537065	MDM2
negative regulation of cellular process (GO:0048523)	1/566	0.896939	0.901726	0	0	0.43921	0.047772	APOBEC3F
regulation of gene expression (GO:0010468)	2/1079	0.931509	0.934818	0	0	0.454461	0.0322438	SETDB1;ZNF736
negative regulation of transcription by RNA polymerase II (GO:0000122)	1/684	0.936361	0.938021	0	0	0.361114	0.0237448	MDM2
negative regulation of transcription, DNA-templated (GO:0045892)	1/948	0.978589	0.978589	0	0	0.256871	0.00555961	MDM2
